# Supplementary material for: A signature of dynamic biogeography: enclaves indicate past species replacement
Source: Proc Biol Sci. 2017 Nov 29;284(1868):20172014. doi: 10.1098/rspb.2017.2014 (PMC5740283; doi:10.1098/rspb.2017.2014)
Supplement: Supplementary Tables S1-S6 [file rspb20172014supp2.xlsx]

## Sheet: Table S1
Table S1. Sampling details for Triturus populations and individuals.
					Coordinates		Structure Q-score/individual				Structure Q-score/population
ID	mtDNA/individual	nucDNA/individual	population_no.	Locality	Latitude	Longitude	Tiva	Tmac	Tcri	Tdob	Tiva_average	Tmac_average	Tcri_average	Tdob_average	Tiva_HI	Ancestry (S)	Heterozygosity (H)
2602	TkarC40	Tiva	1	Bulgaria: Alepu	42.348	27.714	0.997	0.001	0.001	0.001	0.997	0.001	0.001	0.001	1	0	0
2603	TkarC40	Tiva					0.997	0.001	0.001	0.001					1	0	0
2604	TkarC41	Tiva					0.997	0.001	0.001	0.001					1	0	0
2492	TkarC20	Tiva	2	Bulgaria: Alexandrovo	42.601	25.093	0.9979	0.001	0.001	0.0001	0.9954	0.001	0.0029	0.0007	1	0	0
2493	TkarC20	Tiva					0.9943	0.001	0.0037	0.001					0.973684	0.025	0.05
2494	TkarC20	Tiva					0.994	0.001	0.004	0.001					0.976744	0.025	0.05
2598	TkarC52	Tiva	3	Bulgaria: Bata	42.463	24.198	0.9973	0.001	0.001	0.0007	0.99715	0.001	0.001	0.00085	1	0	0
2599	TkarC52	Tiva					0.997	0.001	0.001	0.001					1	0	0
4264	TkarC19	Tiva	4	Bulgaria: Belopoltsi	41.524	25.796	0.997	0.001	0.001	0.001	0.997	0.001	0.001	0.001	1	0	0
2605	TkarC20	Tiva	5	Bulgaria: Bolata	43.384	28.471	0.997	0.001	0.001	0.001	0.997	0.001	0.001	0.001	1	0	0
2606	TkarC20	Tiva					0.997	0.001	0.001	0.001					1	0	0
2633	TkarC20	Tiva					0.997	0.001	0.001	0.001					1	0	0
2600	TkarC20	Tiva	6	Bulgaria: Byaga	42.079	24.393	0.997	0.001	0.001	0.001	0.997	0.001	0.001	0.001	1	0	0
4267	TkarC53	Tiva	7	Bulgaria: Chukovo	41.489	25.457	0.9984	0.0004	0.0007	0.0005	0.994433	0.0008	0.0009	0.00386667	1	0	0
4268	TkarC53	Tiva					0.987	0.001	0.001	0.011					0.97561	0	0
4269	TkarC19	Tiva					0.9979	0.001	0.001	0.0001					1	0	0
2569	TkarC47	Tiva	8	Bulgaria: Dendrariuma	42.628	23.228	0.997	0.001	0.001	0.001	0.9973	0.001	0.001	0.0007	1	0	0
2570	TkarC48	Tiva					0.9979	0.001	0.001	0.0001					1	0	0
2571	TkarC49	Tiva					0.997	0.001	0.001	0.001					1	0	0
5813	TkarC75	Tiva-Tcri	9	Bulgaria: Dolni Dabnik	43.404	24.48	0.892	0.001	0.106	0.001	0.892	0.001	0.106	0.001	0.904762	0.1	0.1
2577	TkarC20	Tiva	10	Bulgaria: Dolni Koriten	42.473	22.6	0.997	0.001	0.001	0.001	0.9835	0.01495	0.001	0.00055	1	0	0
2578	TkarC20	Tiva-Tmac					0.97	0.0289	0.001	0.0001					0.976744	0.025	0.05
2586	TkarC36	Tiva-Tmac	11	Bulgaria: Gabrene	41.375	22.965	0.9152	0.0837	0.001	0.0001	0.9152	0.0837	0.001	0.0001	0.886364	0.115	0.05
2594	TkarC51	Tiva	12	Bulgaria: Gintsi	43.033	23.132	0.9979	0.001	0.001	0.0001	0.9979	0.001	0.001	0.0001	1	0	0
2595	TkarC20	Tiva					0.9979	0.001	0.001	0.0001					1	0	0
5405	TkarC20	Tiva	13	Bulgaria: Golesh	43.046	22.947	0.9985	0.001	0.0005	0	0.998133	0.001	0.000833333	3.33333e-05	1	0	0
5429	TkarC20	Tiva					0.9979	0.001	0.001	0.0001					1	0	0
5430	TkarC20	Tiva					0.998	0.001	0.001	0					1	0	0
2575	TkarC20	Tiva	14	Bulgaria: Iliya	42.075	22.797	0.998	0.001	0.001	0	0.998	0.001	0.001	0	1	0	0
2576	TkarC19	Tiva					0.998	0.001	0.001	0					1	0	0
5816	TkarC20	Tiva	15	Bulgaria: Izgrev	43.594	26.977	0.997	0.001	0.001	0.001	0.997	0.001	0.001	0.001	1	0	0
5817	TkarC76	Tiva					0.997	0.001	0.001	0.001					1	0	0
5818	TkarC20	Tiva					0.997	0.001	0.001	0.001					1	0	0
ZMA9125-377	TkarC20	Tiva	16	Bulgaria: Karlovo	42.633	24.817	0.998	0.001	0.001	0	0.998	0.001	0.001	0	1	0	0
ZMA9125-378	TkarC34	Tiva					0.998	0.001	0.001	0					1	0	0
ZMA9125-379	TkarC20	Tiva					0.998	0.001	0.001	0					1	0	0
2596	TkarC20	Tiva-Tcri	17	Bulgaria: Karlukovo	43.176	24.078	0.913	0.001	0.085	0.001	0.87435	0.0015	0.12315	0.001	0.904762	0.095	0.19
2597	TkarC20	Tiva-Tcri					0.8357	0.002	0.1613	0.001					0.813953	0.195	0.29
2588	TkarC20	Tiva	18	Bulgaria: Kolarovo	41.355	23.126	0.9949	0.0034	0.001	0.0007	0.9811	0.0173	0.001	0.0006	0.973684	0.03	0.06
2589	TkarC20	Tiva					0.9979	0.001	0.001	0.0001					0.975	0.025	0.05
2590	TkarC20	Tiva-Tmac					0.9505	0.0475	0.001	0.001					0.909091	0.095	0.09
2624	TkarC20	Tiva	19	Bulgaria: Kolets	41.86	25.318	0.9979	0.001	0.001	0.0001	0.9979	0.001	0.001	0.0001	1	0	0
2634	TkarC20	Tiva-Tcri	20	Bulgaria: Kykrina	43.107	24.865	0.9072	0.001	0.0908	0.001	0.9521	0.001	0.0459	0.001	0.909091	0.09	0
2635	TkarC20	Tiva					0.997	0.001	0.001	0.001					1	0	0
ZMA9134-771	TkarC20	Tiva	21	Bulgaria: Levski	43.417	25.133	0.997	0.001	0.001	0.001	0.9885	0.001	0.0098	0.0007	1	0	0
ZMA9134-772	TkarC20	Tiva					0.9881	0.001	0.0108	0.0001					0.977273	0.025	0.05
ZMA9134-773	TkarC20	Tiva					0.9804	0.001	0.0176	0.001					0.955556	0.045	0.09
2391	TkarC20	Tiva	22	Bulgaria: Lilyache	43.309	23.516	0.9979	0.001	0.001	0.0001	0.9979	0.001	0.001	0.0001	1	0	0
2392	TkarC20	Tiva					0.9979	0.001	0.001	0.0001					1	0	0
2607	TkarC19	Tiva	23	Bulgaria: Livade	41.4	23.61	0.9979	0.001	0.001	0.0001	0.9979	0.001	0.001	0.0001	1	0	0
2608	TkarC19	Tiva					0.9979	0.001	0.001	0.0001					1	0	0
2609	TkarC19	Tiva					0.9979	0.001	0.001	0.0001					1	0	0
4488	TkarC41	Tiva	24	Bulgaria: Malko Tarnovo	41.989	27.525	0.997	0.001	0.001	0.001	0.997	0.001	0.001	0.001	1	0	0
2627	TkarC20	Tiva	25	Bulgaria: Novo Selo	42.177	22.679	0.997	0.001	0.001	0.001	0.997	0.001	0.001	0.001	1	0	0
4486	TkarC20	Tiva	26	Bulgaria: Orlovets	43.333	25.716	0.997	0.001	0.001	0.001	0.997	0.001	0.001	0.001	1	0	0
4729	TkarC20	Tiva	27	Bulgaria: Ostar Kamak	41.878	25.853	0.9979	0.001	0.001	0.0001	0.9973	0.001	0.001	0.0007	1	0	0
4730	TkarC20	Tiva					0.997	0.001	0.001	0.001					1	0	0
4731	TkarC20	Tiva					0.997	0.001	0.001	0.001					1	0	0
5843	TkarC20	Tiva	28	Bulgaria: Parvomay	41.41	23.138	0.9969	0.002	0.001	0.0001	0.9969	0.002	0.001	0.0001	1	0	0
2629	TkarC20	Tiva	29	Bulgaria: Petarch	42.844	23.147	0.997	0.001	0.001	0.001	0.997	0.001	0.001	0.001	1	0	0
ZMA9149-766	TkarC20	Tiva	30	Bulgaria: Rakovski	42.267	24.967	0.9979	0.001	0.001	0.0001	0.989567	0.00733333	0.001	0.0021	1	0	0
ZMA9149-767	TkarC20	Tiva					0.9979	0.001	0.001	0.0001					1	0	0
ZMA9149-768	TkarC20	Tiva					0.9729	0.02	0.001	0.0061					0.955556	0.05	0
ZMA9154-460	TkarC20	Tiva	31	Bulgaria: Sevlievo	43.467	25.217	0.998	0.001	0.001	0	0.99795	0.001	0.001	5e-05	1	0	0
ZMA9154-461	TkarC20	Tiva					0.9979	0.001	0.001	0.0001					1	0	0
5537	TkarC*	Tiva	32	Bulgaria: Shumen	43.246	26.913	0.9979	0.001	0.001	0.0001	0.9979	0.001	0.001	0.0001	1	0	0
2579	TkarC20	Tiva	33	Bulgaria: Shumnatitsa	42.297	23.626	0.9979	0.001	0.001	0.0001	0.9976	0.001	0.001	0.0004	1	0	0
2580	TkarC20	Tiva					0.997	0.001	0.001	0.001					1	0	0
2581	TkarC20	Tiva					0.9979	0.001	0.001	0.0001					1	0	0
5844	TkarC20	Tiva	34	Bulgaria: Slivnitsa	42.874	23.02	0.9901	0.001	0.001	0.0079	0.9901	0.001	0.001	0.0079	1	0	0
4265	TkarC43	Tiva	35	Bulgaria: Slivovo	42.209	26.994	0.997	0.001	0.001	0.001	0.997	0.001	0.001	0.001	1	0	0
2574	TkarC20	Tiva	36	Bulgaria: Slokoshtitsa	42.253	22.695	0.9973	0.001	0.001	0.0007	0.9973	0.001	0.001	0.0007	1	0	0
2582	TkarC50	Tiva	37	Bulgaria: Stara Kresna	41.797	23.211	0.997	0.001	0.001	0.001	0.99745	0.001	0.001	0.00055	1	0	0
2583	TkarC50	Tiva					0.9979	0.001	0.001	0.0001					1	0	0
5837	TkarC20	Tiva	38	Bulgaria: Strahilitsa	43.489	26.916	0.9979	0.001	0.001	0.0001	0.9976	0.001	0.001	0.0004	1	0	0
5838	TkarC20	Tiva					0.9979	0.001	0.001	0.0001					1	0	0
5839	TkarC20	Tiva					0.997	0.001	0.001	0.001					1	0	0
4483	TkarC20	Tiva	39	Bulgaria: Sungurlare	42.786	26.751	0.997	0.001	0.001	0.001	0.997	0.001	0.001	0.001	1	0	0
5814	TkarC20	Tiva	40	Bulgaria: Tsarski Izvor	43.242	25.898	0.997	0.001	0.001	0.001	0.9945	0.001	0.0035	0.001	1	0	0
5815	TkarC20	Tiva					0.992	0.001	0.006	0.001					0.975	0.025	0.05
5842	TkarC20	Tiva	41	Bulgaria: Tulovo	42.562	25.546	0.9974	0.001	0.001	0.0006	0.9974	0.001	0.001	0.0006	1	0	0
2631	TkarC20	Tiva	42	Bulgaria: Urvich	42.558	23.427	0.997	0.001	0.001	0.001	0.997	0.001	0.001	0.001	1	0	0
2592	TkarC20	Tiva	43	Bulgaria: Zverino	43.094	23.58	0.9983	0.001	0.0006	0.0001	0.994433	0.001	0.00386667	0.0007	1	0	0
2593	TkarC20	Tiva					0.997	0.001	0.001	0.001					1	0	0
2632	TkarC20	Tiva					0.988	0.001	0.01	0.001					0.977273	0.025	0.05
2850	TkarC55	Tiva	44	Greece: Alistrati	41.077	23.973	0.9979	0.001	0.001	0.0001	0.997967	0.001	0.001	3.33333e-05	1	0	0
2851	TkarC55	Tiva					0.998	0.001	0.001	0					1	0	0
2852	TkarC55	Tiva					0.998	0.001	0.001	0					1	0	0
3768	TkarC19	TivaxTmac	45	Greece: Archangelos	41.05	22.291	0.5878	0.4102	0.001	0.001	0.499267	0.492267	0.00746667	0.001	0.666667	0.32	0.18
3769	TkarC19	TivaxTmac					0.5003	0.4977	0.001	0.001					0.55814	0.43	0.48
4256	TkarC19	TmacxTiva					0.4097	0.5689	0.0204	0.001					0.5	0.49	0.3
ZMA9096-815	TkarC19	Tiva	46	Greece: Dafnochori	40.95	22.8	0.9979	0.001	0.001	0.0001	0.952567	0.0457333	0.001	0.0007	1	0	0
ZMA9096-816	TkarC19	Tiva-Tmac					0.917	0.081	0.001	0.001					0.952381	0.05	0.1
ZMA9096-891	TkarC19	Tiva-Tmac					0.9428	0.0552	0.001	0.001					0.868421	0.135	0.05
2840	TkarC54	Tiva	47	Greece: Katratzides	41.12	26.147	0.997	0.001	0.001	0.001	0.997333	0.001	0.001	0.000666667	1	0	0
2841	TkarC54	Tiva					0.998	0.001	0.001	0					1	0	0
2842	TkarC54	Tiva					0.997	0.001	0.001	0.001					0.976744	0.025	0.05
ZMA9127-888	TkarC19	Tiva-Tmac	48	Greece: Kentriko	41.167	22.9	0.9511	0.0478	0.001	0.0001	0.9753	0.0236	0.001	0.0001	0.928571	0.075	0.05
ZMA9127-889	TkarC19	Tiva					0.9979	0.001	0.001	0.0001					0.977273	0.025	0.05
ZMA9127-890	TkarC19	Tiva-Tmac					0.9769	0.022	0.001	0.0001					0.97619	0.025	0.05
2855	TkarC56	Tiva-Tmac	49	Greece: Mylochori	41.106	22.9	0.955	0.043	0.001	0.001	0.964033	0.0342667	0.001	0.0007	0.952381	0.05	0
2856	TkarC56	Tiva					0.9979	0.001	0.001	0.0001					1	0	0
2857	TkarC19	Tiva-Tmac					0.9392	0.0588	0.001	0.001					0.952381	0.05	0
2846	TkarC19	Tiva	50	Greece: Saint Kosmas	41.084	24.669	0.997	0.001	0.001	0.001	0.9973	0.001	0.001	0.0007	1	0	0
2847	TkarC19	Tiva					0.997	0.001	0.001	0.001					1	0	0
2848	TkarC19	Tiva					0.9979	0.001	0.001	0.0001					1	0	0
ZMA9088-867	TkarC36	Tiva	51	Macedonia: Bansko	41.383	22.767	0.9838	0.0142	0.001	0.001	0.9838	0.0142	0.001	0.001	0.97561	0.025	0.05
3083	TkarC	Tiva	52	Macedonia: Berovo	41.717	22.867	0.9979	0.001	0.001	0.0001	0.9973	0.001	0.001	0.0007	1	0	0
3084	TkarC	Tiva					0.997	0.001	0.001	0.001					1	0	0
3085	TkarC	Tiva					0.997	0.001	0.001	0.001					1	0	0
ZMA9092-794	TkarC19	Tiva	53	Macedonia: Bigla	41.933	22.667	0.9977	0.001	0.001	0.0003	0.9978	0.001	0.001	0.0002	1	0	0
ZMA9092-795	TkarC19	Tiva					0.9977	0.001	0.001	0.0003					1	0	0
ZMA9092-796	TkarC19	Tiva					0.998	0.001	0.001	0					1	0	0
3737	TkarC19	Tiva-Tmac	54	Macedonia: Garnikovo	41.277	22.06	0.9401	0.0588	0.001	0.0001	0.9049	0.0934	0.001	0.0007	1	0	0
3738	TkarC19	Tiva-Tmac					0.874	0.124	0.001	0.001					0.875	0.135	0.05
3739	TkarC19	Tiva-Tmac					0.9006	0.0974	0.001	0.001					0.886364	0.12	0.14
ZMA9140-797	TkarC20	Tiva	55	Macedonia: Mitrašinci	41.75	22.767	0.9979	0.001	0.001	0.0001	0.9977	0.001	0.001	0.0003	1	0	0
ZMA9140-798	TkarC19	Tiva					0.9973	0.001	0.001	0.0007					1	0	0
ZMA9140-799	TkarC19	Tiva					0.9979	0.001	0.001	0.0001					1	0	0
3051	TkarC	TivaxTmac	56	Macedonia: Stracin	42.15	22.03	0.5928	0.4052	0.001	0.001	0.5786	0.4194	0.001	0.001	0.636364	0.38	0.38
3052	TkarC	TmacxTiva					0.4964	0.5016	0.001	0.001					0.545455	0.445	0.33
3053	TkarC	TivaxTmac					0.6466	0.3514	0.001	0.001					0.704545	0.285	0.29
3131	TkarC	Tiva-Tmac	57	Macedonia: Visoka Čuka	41.286	22.326	0.7681	0.1689	0.001	0.062	0.6359	0.3116	0.0260333	0.0264333	0.75	0.265	0.33
3132	TkarC	TivaxTmac					0.4829	0.4438	0.0701	0.0031					0.425	0.595	0.27
3133	TkarC	TivaxTmac					0.6567	0.3221	0.007	0.0142					0.564103	0.425	0.21
ZMA9086-763	TkarC20	Tiva-Tmac	58	Serbia: Aranđelovac	44.284	20.669	0.956	0.042	0.001	0.001	0.957867	0.0378	0.001	0.00333333	0.928571	0.07	0.14
ZMA9086-764	TkarC20	Tiva					0.973	0.019	0.001	0.007					0.956522	0.04	0
ZMA9086-765	TkarC27	Tiva-Tmac					0.9446	0.0524	0.001	0.002					0.904762	0.1	0.1
4889	TkarC20	TivaxTmac	59	Serbia: Berovacko jezero	43.027	22.6	0.6951	0.3029	0.001	0.001	0.6701	0.3279	0.001	0.001	0.682927	0.3	0.2
4890	TkarC20	TivaxTmac					0.634	0.364	0.001	0.001					0.651163	0.335	0.19
4893	TkarC20	TivaxTmac					0.6812	0.3168	0.001	0.001					0.652174	0.35	0.26
4911	TkarC46	Tiva-Tmac	60	Serbia: Borovsko polje	42.97	22.721	0.713	0.285	0.001	0.001	0.712967	0.285033	0.001	0.001	0.727273	0.275	0.37
4912	TkarC46	Tiva-Tmac					0.7264	0.2716	0.001	0.001					0.697674	0.31	0.24
4913	TkarC20	TivaxTmac					0.6995	0.2985	0.001	0.001					0.785714	0.225	0.15
4515	TkarC*	Tiva-Tmac-Tdob	61	Serbia: Djurdjevac	44.256	20.023	0.4171	0.4247	0.0561	0.1021	0.4657	0.349567	0.0193667	0.165333	0.5	0.525	0.17
4516	TkarC*	Tiva-Tmac-Tdob					0.4472	0.2907	0.001	0.261					0.595238	0.425	0.35
4517	TkarC*	Tiva-Tmac-Tdob					0.5328	0.3333	0.001	0.1329					0.567568	0.445	0.45
ZMA9099-931	TkarC20	Tiva-Tdob	62	Serbia: Djurinci	44.494	20.653	0.831	0.001	0.001	0.167	0.7176	0.00133333	0.001	0.280067	0.8	0.19	0.28
ZMA9099-932	TkarC20	Tiva-Tdob					0.8948	0.001	0.001	0.1032					0.891304	0.11	0.04
4053	TkarC20	TdobxTiva					0.427	0.002	0.001	0.57					0.355556	0.63	0.46
ZMA9113-935	TkarC20	Tiva-Tmac	63	Serbia: Gornja Sabanta	43.9	21	0.8144	0.1836	0.001	0.001	0.8144	0.1836	0.001	0.001	0.863636	0.14	0.18
ZMA9115-817	TkarC20	Tiva-Tmac	64	Serbia: Grivac	43.967	20.667	0.867	0.131	0.001	0.001	0.911733	0.0856	0.0013	0.00136667	0.826087	0.175	0.09
ZMA9115-818	TkarC27	Tiva-Tmac					0.8962	0.1008	0.001	0.002					0.826087	0.175	0.17
ZMA9115-819	TkarC20	Tiva-Tmac					0.972	0.025	0.0019	0.0011					0.930233	0.075	0.05
3782	TkarC24	Tiva-Tmac-Tcri	65	Serbia: Grza	43.897	21.646	0.9017	0.0682	0.0281	0.002	0.9017	0.0682	0.0281	0.002	0.818182	0.185	0.09
ZMA9116-631	TkarC20	Tiva-Tmac	66	Serbia: Guberevac	43.852	20.771	0.9364	0.0584	0.0042	0.001	0.8132	0.1834	0.0024	0.001	0.906977	0.1	0.1
ZMA9116-632	TkarC20	Tiva-Tmac					0.7561	0.2409	0.002	0.001					0.75	0.245	0.31
ZMA9116-648	TkarC20	Tiva-Tmac					0.7471	0.2509	0.001	0.001					0.75	0.255	0.23
3856	TkarC63	Tiva-Tmac	67	Serbia: Jezero	43.583	21.9	0.5963	0.4017	0.001	0.001	0.550633	0.424367	0.0231	0.00193333	0.555556	0.45	0.36
3857	TkarC20	Tiva-Tmac					0.5644	0.4155	0.0163	0.0038					0.52381	0.475	0.47
3858	TkarC63	Tiva-Tmac-Tcri					0.4912	0.4559	0.052	0.001					0.522727	0.475	0.29
ZMA9138-933	TkarC20	Tiva-Tmac-Tcri	68	Serbia: Lukovo	43.8	21.85	0.6296	0.2014	0.168	0.001	0.6296	0.2014	0.168	0.001	0.55814	0.43	0.48
ZMA9150-825	TkarC20	Tiva-Tmac	69	Serbia: Resavica Pecina	44.05	21.6	0.8159	0.1821	0.001	0.001	0.8603	0.126433	0.0119333	0.00133333	0.795455	0.21	0.14
ZMA9150-826	TkarC20	Tiva-Tmac					0.8008	0.1962	0.002	0.001					0.702703	0.31	0.28
ZMA9150-882	TkarC20	Tiva-Tcri					0.9642	0.001	0.0328	0.002					0.931818	0.07	0.14
ZMA9157-827	TkarC20	Tiva-Tmac	70	Serbia: Sisevac	43.957	21.585	0.8553	0.1322	0.0098	0.0027	0.907533	0.0856333	0.00526667	0.00156667	0.813953	0.19	0
ZMA9157-828	TkarC23	Tiva-Tmac					0.8796	0.1184	0.001	0.001					0.840909	0.155	0.05
ZMA9157-874	TkarC24	Tiva					0.9877	0.0063	0.005	0.001					0.871795	0.135	0.05
ZMA9164-649	Tdob19	Tiva-Tdob	71	Serbia: Trešnja	44.6	20.583	0.922	0.001	0.001	0.076	0.8919	0.0111333	0.001	0.0959667	0.930233	0.075	0.05
ZMA9164-650	TkarC35	Tiva-Tdob-Tmac					0.8417	0.0304	0.001	0.1269					0.820513	0.185	0.05
ZMA9164-651	TkarC20	Tiva-Tdob					0.912	0.002	0.001	0.085					0.886364	0.115	0.23
ZMA9169-869	TkarC20	Tiva-Tmac	72	Serbia: Vitanovac	43.733	20.8	0.7125	0.2855	0.001	0.001	0.7802	0.2178	0.001	0.001	0.630435	0.375	0.39
ZMA9169-870	TkarC20	Tiva-Tmac					0.8086	0.1894	0.001	0.001					0.777778	0.23	0.18
ZMA9169-871	TkarC20	Tiva-Tmac					0.8195	0.1785	0.001	0.001					0.767442	0.24	0.28
4015	TkarC20	TivaxTmac	73	Serbia: Vlasi	42.999	22.638	0.5984	0.3996	0.001	0.001	0.604267	0.393733	0.001	0.001	0.609756	0.375	0.45
4016	TkarC20	TivaxTmac					0.6244	0.3736	0.001	0.001					0.674419	0.315	0.15
4017	TkarC20	TivaxTmac					0.59	0.408	0.001	0.001					0.547619	0.445	0.33
3956	TkarC20	Tiva	74	Serbia: Zli Do	42.422	22.453	0.9902	0.0078	0.001	0.001	0.9774	0.0209333	0.001	0.000666667	0.97619	0.025	0.05
3957	TkarC20	Tiva					0.998	0.001	0.001	0					1	0	0
3958	TkarC20	Tiva-Tmac					0.944	0.054	0.001	0.001					0.95	0.05	0.1
1790	TkarC18	Tiva	75	Turkey: Bozdağ	38.367	28.103	0.997	0.001	0.001	0.001	0.997133	0.001	0.001	0.000866667	1	0	0
1791	TkarC18	Tiva					0.997	0.001	0.001	0.001					1	0	0
1792	TkarC18	Tiva					0.9974	0.001	0.001	0.0006					1	0	0
2564	TkarC18	Tiva	76	Turkey: Büyük Kalecik	38.687	30.455	0.9979	0.001	0.001	0.0001	0.9979	0.001	0.001	0.0001	1	0	0
2565	TkarC18	Tiva					0.9979	0.001	0.001	0.0001					1	0	0
2566	TkarC18	Tiva					0.9979	0.001	0.001	0.0001					1	0	0
5990	TkarC12	Tiva	77	Turkey: Davutköy	39.963	27.208	0.9979	0.001	0.001	0.0001	0.9976	0.001	0.001	0.0004	1	0	0
5992	TkarC12	Tiva					0.9973	0.001	0.001	0.0007					1	0	0
2861	TkarC12	Tiva	78	Turkey: Efes	37.947	27.349	0.997	0.001	0.001	0.001	0.996667	0.001	0.00133333	0.001	1	0	0
2862	TkarC12	Tiva					0.996	0.001	0.002	0.001					1	0	0
2863	TkarC12	Tiva					0.997	0.001	0.001	0.001					1	0	0
5468	TkarC*	Tiva	79	Turkey: Ezine	39.784	26.334	0.9979	0.001	0.001	0.0001	0.9979	0.001	0.001	0.0001	1	0	0
ZMA9121-483	TkarC32	Tiva	80	Turkey: Karacabey	40.223	28.341	0.986	0.001	0.001	0.012	0.993567	0.001	0.001	0.00443333	1	0	0
ZMA9121-484	TkarC65	Tiva					0.9977	0.001	0.001	0.0003					1	0	0
ZMA9121-485	TkarC33	Tiva					0.997	0.001	0.001	0.001					1	0	0
1814	TkarC03	Tiva	81	Turkey: Karakadılar	40.01	26.94	0.9914	0.003	0.003	0.0026	0.9931	0.00233333	0.00266667	0.0019	0.977273	0.025	0.05
1815	TkarC12	Tiva					0.9979	0.001	0.001	0.0001					1	0	0
1816	TkarC12	Tiva					0.99	0.003	0.004	0.003					0.978261	0.02	0.04
2360	TkarC01	Tiva	82	Turkey: Keşan	40.917	26.633	0.9973	0.001	0.001	0.0007	0.997433	0.001	0.001	0.000566667	1	0	0
2361	TkarC01	Tiva					0.997	0.001	0.001	0.001					1	0	0
2362	TkarC01	Tiva					0.998	0.001	0.001	0					1	0	0
1879	TkarC18	Tiva	83	Turkey: Kocabey	39.352	28.217	0.997	0.001	0.001	0.001	0.997	0.001	0.001	0.001	1	0	0
1880	TkarC18	Tiva					0.997	0.001	0.001	0.001					1	0	0
1881	TkarC18	Tiva					0.997	0.001	0.001	0.001					1	0	0
6114	TkarC19	Tiva	84	Turkey: Poyralı	41.628	27.609	0.9969	0.001	0.001	0.0011	0.997267	0.001	0.001	0.000733333	1	0	0
6115	TkarC19	Tiva					0.9979	0.001	0.001	0.0001					1	0	0
6116	TkarC19	Tiva					0.997	0.001	0.001	0.001					1	0	0
6105	TkarC81	Tiva	85	Turkey: Safaalan	41.432	28.087	0.997	0.001	0.001	0.001	0.997	0.001	0.001	0.001	1	0	0
6106	TkarC81	Tiva					0.997	0.001	0.001	0.001					1	0	0
6107	TkarC82	Tiva					0.997	0.001	0.001	0.001					1	0	0
1808	TkarC17	Tiva	86	Turkey: Salihler	39.181	26.826	0.997	0.001	0.001	0.001	0.9973	0.000966667	0.001	0.000733333	1	0	0
1809	TkarC12	Tiva					0.997	0.001	0.001	0.001					1	0	0
1812	TkarC12	Tiva					0.9979	0.0009	0.001	0.0002					1	0	0
6120	TkarC81	Tiva	87	Turkey: Sarıcaali	41.417	27.223	0.998	0.001	0.001	0	0.998033	0.001	0.000933333	3.33333e-05	1	0	0
6121	TkarC81	Tiva					0.9982	0.001	0.0008	0					1	0	0
6122	TkarC81	Tiva					0.9979	0.001	0.001	0.0001					1	0	0
1825	TkarC12	Tiva	88	Turkey: Sarıköy	40.217	27.619	0.997	0.001	0.001	0.001	0.997	0.001	0.001	0.001	1	0	0
1826	TkarC12	Tiva					0.997	0.001	0.001	0.001					1	0	0
1827	TkarC12	Tiva					0.997	0.001	0.001	0.001					1	0	0
3248	Tmac11	Tmac	89	Albania: Bajzë	42.303	19.441	0.001	0.997	0.001	0.001	0.001	0.997	0.001	0.001	0	1	0
3249	Tmac12	Tmac					0.001	0.997	0.001	0.001					0	1	0
3250	Tmac11	Tmac					0.001	0.997	0.001	0.001					0	1	0
3274	Tmac05	Tmac	90	Albania: Bejar	40.429	19.85	0.0008	0.9972	0.001	0.001	0.000933333	0.997067	0.001	0.001	0	1	0
3275	Tmac05	Tmac					0.001	0.997	0.001	0.001					0	1	0
3276	Tmac27	Tmac					0.001	0.997	0.001	0.001					0	1	0
3269	Tmac04	Tmac	91	Albania: Fushë-Krujë	41.529	19.682	0.001	0.997	0.001	0.001	0.001	0.997	0.001	0.001	0	1	0
3270	Tmac14	Tmac					0.001	0.997	0.001	0.001					0	1	0
3271	Tmac04	Tmac					0.001	0.997	0.001	0.001					0	1	0
3278	Tmac21	Tmac	92	Albania: Gracen	41.157	19.949	0.001	0.997	0.001	0.001	0.001	0.997	0.001	0.001	0	1	0
3279	Tmac21	Tmac					0.001	0.997	0.001	0.001					0	1	0
3280	Tmac21	Tmac					0.001	0.997	0.001	0.001					0	1	0
3263	Tmac08	Tmac	93	Albania: Kolsh	42.072	20.326	0.001	0.997	0.001	0.001	0.001	0.997	0.001	0.001	0	1	0
3264	Tmac08	Tmac					0.001	0.997	0.001	0.001					0.0263158	0.975	0.05
3265	Tmac09	Tmac					0.001	0.997	0.001	0.001					0	1	0
5541	Tmac09	Tmac	94	Albania: Korab Mts.	41.682	20.521	0.001	0.997	0.001	0.001	0.001	0.997	0.001	0.001	0	1	0
5542	Tmac09	Tmac					0.001	0.997	0.001	0.001					0	1	0
5543	Tmac09	Tmac					0.001	0.997	0.001	0.001					0	1	0
3472	Tmac04	Tmac	95	Albania: Lushnjë	41	19.664	0.001	0.997	0.001	0.001	0.001	0.9969	0.0011	0.001	0	1	0
3473	Tmac23	Tmac					0.001	0.9967	0.0013	0.001					0	1	0
3474	Tmac04	Tmac					0.001	0.997	0.001	0.001					0	1	0
3519	Tmac22	Tmac	96	Albania: Pogradec	40.931	20.64	0.001	0.997	0.001	0.001	0.001	0.997	0.001	0.001	0	1	0
3520	Tmac22	Tmac					0.001	0.997	0.001	0.001					0	1	0
3521	Tmac22	Tmac					0.001	0.997	0.001	0.001					0	1	0
5635	TkarC	Tmac	97	Bosnia and Herzegovina: Dubrave	44.533	18.667	0.0112	0.9856	0.0012	0.002	0.0096	0.9799	0.00916667	0.00133333	0.0512821	0.945	0.11
5636	TkarC*	Tmac					0.0156	0.9824	0.001	0.001					0	1	0
5637	TkarC*	Tmac					0.002	0.9717	0.0253	0.001					0.0512821	0.945	0.11
ZMA9112-830	Tdob11	Tmac	98	Bosnia and Herzegovina: Gornja Čadjavica	44.75	19.083	0.0278	0.9702	0.001	0.001	0.0102667	0.5907	0.001	0.398033	0.0769231	0.92	0.16
ZMA9112-831	TkarC27	Tdob					0.001	0.003	0.001	0.995					0	1	0
ZMA9112-832	TkarC27	Tmac-Tdob					0.002	0.7989	0.001	0.1981					0.025641	0.975	0.05
ZMA9162-928	TkarC27	Tmac	99	Bosnia and Herzegovina: Tavna Monastire	44.6	19.067	0.0062	0.9728	0.001	0.02	0.00336667	0.9881	0.001	0.00753333	0.0512821	0.945	0.11
ZMA9162-929	TkarC27	Tmac					0.002	0.9954	0.001	0.0016					0.025641	0.975	0.05
ZMA9162-930	TkarC20	Tmac					0.0019	0.9961	0.001	0.001					0.0769231	0.92	0.16
ZMA9168-907	TkarC27	Tmac	100	Bosnia and Herzegovina: Visegrad	43.783	19.333	0.004	0.994	0.001	0.001	0.0044	0.9936	0.001	0.001	0.0526316	0.945	0.11
ZMA9168-908	TkarC27	Tmac					0.002	0.996	0.001	0.001					0	1	0
ZMA9168-909	TkarC20	Tmac					0.0072	0.9908	0.001	0.001					0.0769231	0.925	0.05
ZMA9085-660	Tmac01	Tmac	101	Greece: Ano Kaliniki	40.853	21.45	0.001	0.997	0.001	0.001	0.001	0.997	0.001	0.001	0	1	0
ZMA9085-661	Tmac01	Tmac					0.001	0.997	0.001	0.001					0	1	0
ZMA9085-674	Tmac01	Tmac					0.001	0.997	0.001	0.001					0	1	0
3775	Tmac29	Tmac	102	Greece: Kerameia	39.562	22.081	0.001	0.997	0.001	0.001	0.001	0.997	0.001	0.001	0	1	0
3776	Tmac29	Tmac					0.001	0.997	0.001	0.001					0	1	0
3777	Tmac29	Tmac					0.001	0.997	0.001	0.001					0	1	0
2820	Tmac16	Tmac	103	Greece: Kounoupena	39.683	19.764	0.0006	0.9983	0.001	0.0001	0.0006	0.9977	0.001	0.0007	0	1	0
2821	Tmac17	Tmac					0.0002	0.9978	0.001	0.001					0	1	0
2822	Tmac18	Tmac					0.001	0.997	0.001	0.001					0	1	0
616	TkarC20	Tmac-Tiva	104	Greece: Livadia	41.283	23.017	0.2429	0.7551	0.001	0.001	0.2429	0.7551	0.001	0.001	0.25	0.75	0.32
3706	Tmac02	Tmac	105	Greece: Negrades	39.847	20.663	0.001	0.997	0.001	0.001	0.000966667	0.997033	0.001	0.001	0	1	0
3707	Tmac02	Tmac					0.001	0.997	0.001	0.001					0	1	0
3708	Tmac02	Tmac					0.0009	0.9971	0.001	0.001					0	1	0
2815	Tmac13	Tmac	106	Greece: Paliambela	38.909	20.97	0.001	0.997	0.001	0.001	0.001	0.997	0.001	0.001	0	1	0
2816	Tmac13	Tmac					0.001	0.997	0.001	0.001					0	1	0
2817	Tmac13	Tmac					0.001	0.997	0.001	0.001					0	1	0
3746	Tmac01	Tmac-Tiva	107	Greece: Pefkodasos	41.03	22.58	0.1202	0.8778	0.001	0.001	0.1066	0.8914	0.001	0.001	0.173913	0.83	0.26
3747	TkarC19	Tmac-Tiva					0.1041	0.8939	0.001	0.001					0.181818	0.82	0.36
3748	TkarC59	Tmac-Tiva					0.0955	0.9025	0.001	0.001					0.152174	0.85	0.3
2825	Tmac25	Tmac	108	Greece: Seli	40.567	22.022	0.0003	0.9977	0.001	0.001	0.000333333	0.997333	0.00133333	0.001	0	1	0
2826	Tmac26	Tmac					0.0005	0.9975	0.001	0.001					0	1	0
2827	Tmac26	Tmac					0.0002	0.9968	0.002	0.001					0	1	0
3770	Tmac30	Tmac	109	Greece: Trilofos	40.358	22.477	0.001	0.997	0.001	0.001	0.001	0.997	0.001	0.001	0	1	0
3771	Tmac30	Tmac					0.001	0.997	0.001	0.001					0	1	0
3772	Tmac30	Tmac					0.001	0.997	0.001	0.001					0	1	0
3709	Tmac29	Tmac	110	Greece: Vryta	40.8	21.919	0.0002	0.9975	0.0013	0.001	0.0002	0.9975	0.0013	0.001	0	1	0
2830	Tmac01	Tmac	111	Greece: Zygos-Mikro	39.823	21.261	0.001	0.997	0.001	0.001	0.001	0.997	0.001	0.001	0	1	0
2831	Tmac01	Tmac					0.001	0.997	0.001	0.001					0	1	0
2832	Tmac01	Tmac					0.001	0.997	0.001	0.001					0	1	0
3382	TkarC19	Tmac	112	Kosovo: Doganovic	42.216	21.189	0.0102	0.9835	0.0053	0.001	0.0191333	0.977433	0.00243333	0.001	0.05	0.945	0.11
3383	TkarC19	Tmac					0.001	0.997	0.001	0.001					0.0465116	0.95	0.1
3384	TkarC20	Tmac-Tiva					0.0462	0.9518	0.001	0.001					0.0227273	0.975	0.05
2682	Tmac08	Tmac	113	Kosovo: Karagač	42.64	20.309	0.001	0.997	0.001	0.001	0.001	0.997	0.001	0.001	0.097561	0.9	0.1
2683	Tmac08	Tmac					0.001	0.997	0.001	0.001					0	1	0
2684	Tmac08	Tmac					0.001	0.997	0.001	0.001					0.0238095	0.975	0.05
3669	Tmac08	Tmac	114	Kosovo: Kijevo	42.568	20.728	0.001	0.997	0.001	0.001	0.00166667	0.996	0.00133333	0.001	0.05	0.945	0.11
5408	TkarC20	Tmac					0.001	0.997	0.001	0.001					0.025	0.975	0.05
5410	TkarC20	Tmac					0.003	0.994	0.002	0.001					0.05	0.945	0.11
3650	TkarC44	Tmac	115	Kosovo: Prepolac	43.009	21.233	0.002	0.996	0.001	0.001	0.00166667	0.996333	0.001	0.001	0.0731707	0.925	0.15
3651	TkarC44	Tmac					0.001	0.997	0.001	0.001					0.047619	0.95	0.1
3652	TkarC44	Tmac					0.002	0.996	0.001	0.001					0.102564	0.895	0.11
3211	TkarC20	Tmac	116	Kosovo: Pristina	42.666	21.172	0.002	0.996	0.001	0.001	0.00473333	0.993267	0.001	0.001	0.125	0.87	0.26
3212	TkarC20	Tmac					0.003	0.995	0.001	0.001					0.121951	0.875	0.25
3213	TkarC20	Tmac					0.0092	0.9888	0.001	0.001					0.113636	0.88	0.14
3377	Tmac08	Tmac	117	Kosovo: Xërze	42.341	20.573	0.001	0.997	0.001	0.001	0.001	0.997	0.001	0.001	0.097561	0.9	0.1
3239	Tmac*	Tmac	118	Macedonia: Bitolsko	41.151	21.5053	0.001	0.997	0.001	0.001	0.001	0.997	0.001	0.001	0	1	0
3240	Tmac*	Tmac					0.001	0.997	0.001	0.001					0	1	0
3241	Tmac*	Tmac					0.001	0.997	0.001	0.001					0	1	0
3320	Tmac08	Tmac	119	Macedonia: Debreste	41.502	21.293	0.0008	0.9972	0.001	0.001	0.000733333	0.997267	0.001	0.001	0	1	0
3321	Tmac08	Tmac					0.001	0.997	0.001	0.001					0	1	0
3322	Tmac08	Tmac					0.0004	0.9976	0.001	0.001					0	1	0
2784	TkarC19	Tmac-Tiva	120	Macedonia: Dojran	41.241	22.718	0.1471	0.8509	0.001	0.001	0.174533	0.823467	0.001	0.001	0.157895	0.855	0.17
2786	TkarC19	Tmac-Tiva					0.2531	0.7449	0.001	0.001					0.232558	0.76	0.28
2787	TkarC19	Tmac-Tiva					0.1234	0.8746	0.001	0.001					0.146341	0.85	0.3
3601	Tmac01	Tmac	121	Macedonia: Gostivar	41.817	20.899	0.0095	0.9885	0.001	0.001	0.00413333	0.993867	0.001	0.001	0.047619	0.95	0.1
3602	Tmac01	Tmac					0.0019	0.9961	0.001	0.001					0.0714286	0.93	0.14
3603	Tmac01	Tmac					0.001	0.997	0.001	0.001					0.0444444	0.955	0.09
ZMA9124-860	TkarC39	Tmac-Tiva	122	Macedonia: Karbinci	41.767	22.233	0.1063	0.8917	0.001	0.001	0.1063	0.8917	0.001	0.001	0.0243902	0.975	0.05
3535	Tmac03	Tmac	123	Macedonia: Loznani	41.221	21.446	0.0009	0.9971	0.001	0.001	0.000966667	0.997033	0.001	0.001	0	1	0
3536	Tmac03	Tmac					0.001	0.997	0.001	0.001					0	1	0
3537	Tmac03	Tmac					0.001	0.997	0.001	0.001					0	1	0
2907	TkarC19	Tmac	124	Macedonia: Petrovac	41.939	21.615	0.0012	0.9968	0.001	0.001	0.0012	0.9968	0.001	0.001	0.0909091	0.905	0.19
2908	TkarC19	Tmac					0.0014	0.9966	0.001	0.001					0.0697674	0.93	0.14
2910	TkarC19	Tmac					0.001	0.997	0.001	0.001					0.0444444	0.955	0.09
ZMA9147-862	TkarC19	Tmac-Tiva	125	Macedonia: Probistip	41.983	22.167	0.0923	0.9057	0.001	0.001	0.0892667	0.908733	0.001	0.001	0.1	0.895	0.21
ZMA9147-863	TkarC19	Tmac-Tiva					0.1129	0.8851	0.001	0.001					0.0909091	0.905	0.19
ZMA9147-864	TkarC19	Tmac-Tiva					0.0626	0.9354	0.001	0.001					0.0681818	0.93	0.14
3318	TkarC19	Tmac-Tiva	126	Macedonia: Rugince	42.148	21.977	0.2209	0.7771	0.001	0.001	0.1686	0.8294	0.001	0.001	0.217391	0.785	0.35
3319	TkarC19	Tmac-Tiva					0.1209	0.8771	0.001	0.001					0.204545	0.8	0.14
3545	TkarC19	Tmac-Tiva					0.164	0.834	0.001	0.001					0.27907	0.715	0.19
3327	Tmac08	Tmac	127	Macedonia: Vrbjani	41.413	20.816	0.001	0.997	0.001	0.001	0.000466667	0.997533	0.001	0.001	0	1	0
3583	Tmac08	Tmac					0.0002	0.9978	0.001	0.001					0	1	0
3584	Tmac08	Tmac					0.0002	0.9978	0.001	0.001					0	1	0
3245	Tmac11	Tmac	128	Montenegro: Bjeloši	42.374	18.907	0.001	0.997	0.001	0.001	0.000633333	0.997367	0.001	0.001	0	1	0
3246	Tmac11	Tmac					0.0002	0.9978	0.001	0.001					0	1	0
3247	Tmac11	Tmac					0.0007	0.9973	0.001	0.001					0	1	0
3147	Tmac11	Tmac	129	Montenegro: Donji Lokanj	41.9	19.267	0.001	0.997	0.001	0.001	0.000966667	0.9949	0.00143333	0.0027	0	1	0
3148	Tmac11	Tmac					0.001	0.9906	0.0023	0.0061					0	1	0
3149	Tmac11	Tmac					0.0009	0.9971	0.001	0.001					0	1	0
3371	TkarC20	Tmac	130	Serbia: Blato	43.301	20.73	0.001	0.997	0.001	0.001	0.00156667	0.996433	0.001	0.001	0.0454545	0.955	0.09
3372	TkarC20	Tmac					0.001	0.997	0.001	0.001					0.0238095	0.975	0.05
3373	TkarC20	Tmac					0.0027	0.9953	0.001	0.001					0.0952381	0.905	0.19
3674	TkarC20	Tmac-Tiva	131	Serbia: Delimedje	43.091	20.265	0.0468	0.9512	0.001	0.001	0.0166	0.9814	0.001	0.001	0.146341	0.85	0.3
3675	TkarC20	Tmac					0.001	0.997	0.001	0.001					0.0697674	0.93	0.14
3676	TkarC20	Tmac					0.002	0.996	0.001	0.001					0.075	0.925	0.05
ZMA9098-910	TkarC20	Tmac-Tiva	132	Serbia: Divcibare	44.1	19.933	0.1248	0.8722	0.001	0.002	0.174533	0.822733	0.0014	0.00133333	0.0697674	0.93	0.14
ZMA9098-911	TkarC20	Tmac-Tiva					0.189	0.809	0.001	0.001					0.261905	0.725	0.35
ZMA9098-912	TkarC20	Tmac-Tiva					0.2098	0.787	0.0022	0.001					0.146341	0.85	0.3
4259	TkarC20	Tmac-Tiva	133	Serbia: Dojni Dusnik	43.159	22.127	0.0886	0.9086	0.0018	0.001	0.0945333	0.9032	0.00126667	0.001	0.125	0.87	0.26
4260	TkarC20	Tmac-Tiva					0.0648	0.9332	0.001	0.001					0.125	0.875	0.25
4261	TkarC20	Tmac-Tiva					0.1302	0.8678	0.001	0.001					0.146341	0.85	0.3
3896	TkarC20	Tmac-Tiva	134	Serbia: Gornji Varbes	43.204	21.963	0.165	0.833	0.001	0.001	0.1097	0.8883	0.001	0.001	0.121951	0.875	0.25
3897	TkarC27	Tmac-Tiva					0.0829	0.9151	0.001	0.001					0.142857	0.855	0.19
3898	TkarC27	Tmac-Tiva					0.0812	0.9168	0.001	0.001					0.159091	0.835	0.23
ZMA9114-448	TkarC20	Tmac-Tiva	135	Serbia: Grcak	43.467	20.95	0.1865	0.8115	0.001	0.001	0.1991	0.7989	0.001	0.001	0.195122	0.8	0.2
ZMA9114-449	TkarC20	Tmac-Tiva					0.2201	0.7779	0.001	0.001					0.209302	0.78	0.24
ZMA9114-450	TkarC20	Tmac-Tiva					0.1907	0.8073	0.001	0.001					0.227273	0.77	0.36
2971	TkarC*	Tmac-Tiva	136	Serbia: Grdelica	42.874	22.066	0.1341	0.8639	0.001	0.001	0.101833	0.896167	0.001	0.001	0.170732	0.825	0.25
2972	TkarC*	Tmac-Tiva					0.1182	0.8798	0.001	0.001					0.15	0.85	0.1
2973	TkarC*	Tmac-Tiva					0.0532	0.9448	0.001	0.001					0.1	0.895	0.21
4833	TkarC20	Tmac-Tiva	137	Serbia: Jezero Ploce	43.283	22.142	0.2557	0.7423	0.001	0.001	0.2457	0.7523	0.001	0.001	0.219512	0.81	0.16
4834	TkarC20	Tmac-Tiva					0.2729	0.7251	0.001	0.001					0.261905	0.74	0.14
4835	TkarC20	Tmac-Tiva					0.2085	0.7895	0.001	0.001					0.238095	0.75	0.2
ZMA9122-923	TkarC20	Tmac-Tiva	138	Serbia: Karan	43.888	19.926	0.0561	0.9419	0.001	0.001	0.0589333	0.9389	0.00116667	0.001	0.139535	0.855	0.29
ZMA9122-924	TkarC20	Tmac-Tiva					0.0598	0.9382	0.001	0.001					0.0952381	0.9	0.2
ZMA9123-925	TkarC20	Tmac-Tiva					0.0609	0.9366	0.0015	0.001					0.121951	0.875	0.15
3228	TkarC*	Tmac-Tiva	139	Serbia: Kesino Jezero	42.786	22.245	0.062	0.936	0.001	0.001	0.062	0.936	0.001	0.001	0.1	0.9	0.1
3786	TkarC60	Tmac-Tiva-Tcri	140	Serbia: Krivi Vir	43.801	21.761	0.4418	0.4783	0.079	0.001	0.392067	0.5011	0.105867	0.001	0.413043	0.585	0.31
3787	TkarC60	Tmac-Tiva-Tcri					0.3931	0.3863	0.2196	0.001					0.386364	0.615	0.31
3788	TkarC60	Tmac-Tiva					0.3413	0.6387	0.019	0.001					0.357143	0.64	0.34
4004	TkarC20	Tmac-Tiva	141	Serbia: Ljuberadja	43.032	22.395	0.2891	0.7085	0.0014	0.001	0.3607	0.636833	0.00146667	0.001	0.380952	0.62	0.48
4727	TkarC20	TmacxTiva					0.4103	0.5877	0.001	0.001					0.454545	0.55	0.18
4728	TkarC57	TmacxTiva					0.3827	0.6143	0.002	0.001					0.363636	0.62	0.38
2656	TkarC27	Tmac	142	Serbia: Ljubovija	44.2	19.4	0.0111	0.9786	0.0093	0.001	0.0165667	0.978633	0.0038	0.001	0.0512821	0.945	0.11
2657	TkarC27	Tmac-Tiva					0.0364	0.9615	0.0011	0.001					0.0769231	0.92	0.16
2658	TkarC27	Tmac					0.0022	0.9958	0.001	0.001					0.0714286	0.925	0.15
ZMA9137-606	TkarC20	Tmac	143	Serbia: Lucane	42.417	21.717	0.001	0.997	0.001	0.001	0.0166333	0.981367	0.001	0.001	0.0238095	0.975	0.05
ZMA9137-645	TkarC20	Tmac					0.0053	0.9927	0.001	0.001					0.0769231	0.92	0.16
ZMA9137-646	TkarC20	Tmac-Tiva					0.0436	0.9544	0.001	0.001					0.0697674	0.93	0.14
3231	TkarC	Tmac-Tiva	144	Serbia: Preševo	42.306	21.656	0.0278	0.9701	0.001	0.0011	0.0144	0.98355	0.001	0.00105	0.0731707	0.925	0.15
3232	TkarC	Tmac					0.001	0.997	0.001	0.001					0.0681818	0.93	0.14
3903	TkarC46	Tmac-Tiva	145	Serbia: Promaja	42.678	22.357	0.2238	0.7742	0.001	0.001	0.1979	0.8001	0.001	0.001	0.232558	0.76	0.28
3904	TkarC46	Tmac-Tiva					0.1762	0.8218	0.001	0.001					0.209302	0.78	0.34
3905	TkarC46	Tmac-Tiva					0.1937	0.8043	0.001	0.001					0.232558	0.755	0.19
3345	TkarC20	Tmac-Tiva	146	Serbia: Rataje	43.477	21.106	0.1761	0.8219	0.001	0.001	0.152633	0.843133	0.00323333	0.001	0.219512	0.76	0.16
3346	TkarC20	Tmac-Tiva					0.0957	0.9023	0.001	0.001					0.0769231	0.92	0.16
3347	TkarC20	Tmac-Tiva					0.1861	0.8052	0.0077	0.001					0.162791	0.855	0.19
ZMA9158-398	TkarC20	Tmac-Tiva	147	Serbia: Stanisinci	43.517	20.883	0.077	0.9171	0.0049	0.001	0.137267	0.858767	0.00296667	0.001	0.075	0.925	0.05
ZMA9158-399	TkarC20	Tmac-Tiva					0.1655	0.8325	0.001	0.001					0.219512	0.77	0.16
ZMA9158-400	TkarC20	Tmac-Tiva					0.1693	0.8267	0.003	0.001					0.142857	0.85	0.3
2955	TkarC20	Tmac-Tiva	148	Serbia: Todorovce	42.875	21.866	0.0528	0.9452	0.001	0.001	0.0830333	0.914967	0.001	0.001	0.0465116	0.95	0
2956	TkarC20	Tmac-Tiva					0.03	0.968	0.001	0.001					0.097561	0.9	0.1
2957	TkarC20	Tmac-Tiva					0.1663	0.8317	0.001	0.001					0.275	0.725	0.35
3035	TkarC*	Tmac-Tiva	149	Serbia: Vranje	42.606	21.856	0.1628	0.8352	0.001	0.001	0.0854	0.9126	0.001	0.001	0.205882	0.78	0.44
3036	TkarC*	Tmac					0.008	0.99	0.001	0.001					0.153846	0.845	0.21
3621	TkarC20	Tmac-Tiva	150	Serbia: Vrtovac	43.404	22.45	0.2186	0.7784	0.002	0.001	0.248867	0.716533	0.0336	0.001	0.25	0.74	0.42
3622	TkarC20	Tmac-Tiva					0.259	0.7377	0.0023	0.001					0.272727	0.725	0.55
3623	TkarC20	Tmac-Tiva-Tcri					0.269	0.6335	0.0965	0.001					0.232558	0.785	0.15
4754	Tcri33	Tcri-Tiva	151	Bulgaria: Borovan	43.409	23.769	0.0429	0.001	0.9551	0.001	0.0166667	0.001	0.981333	0.001	0.0731707	0.925	0.05
4755	TkarC20	Tcri					0.0061	0.001	0.9919	0.001					0	1	0
4756	Tcri34	Tcri					0.001	0.001	0.997	0.001					0	1	0
4783	Tcri07	Tcri-Tiva	152	Bulgaria: Borovitsa	43.59	22.77	0.0287	0.001	0.9536	0.0167	0.0111	0.00246667	0.978533	0.0079	0.05	0.95	0.1
4784	Tcri07	Tcri					0.001	0.001	0.997	0.001					0	1	0
4785	Tcri07	Tcri					0.0036	0.0054	0.985	0.006					0	1	0
4733	TkarC66	Tcri	153	Bulgaria: Chiren	43.324	23.588	0.005	0.0014	0.9886	0.005	0.00433333	0.00146667	0.975567	0.0186333	0	1	0
4734	TkarC20	Tcri-Tdob					0.001	0.002	0.9471	0.0499					0	1	0
4735	TkarC20	Tcri					0.007	0.001	0.991	0.001					0.0222222	0.975	0.05
4778	Tcri07	TcrixTdob	154	Bulgaria: Harlets	43.711	23.842	0.001	0.001	0.6311	0.3669	0.001	0.001	0.607867	0.390133	0	1	0
4779	Tcri07	TcrixTdob					0.001	0.001	0.5737	0.4243					0	1	0
4780	Tcri07	TcrixTdob					0.001	0.001	0.6188	0.3792					0	1	0
2616	Tcri10	Tcri	155	Bulgaria: Montana	43.416	23.222	0.0003	0.001	0.9977	0.001	0.000766667	0.00133333	0.9959	0.002	0	1	0
2617	Tcri10	Tcri					0.001	0.001	0.997	0.001					0	1	0
4485	Tcri34	Tcri					0.001	0.002	0.993	0.004					0	1	0
2612	TkarC20	Tcri-Tiva	156	Bulgaria: Parshevitsa	43.139	23.471	0.1239	0.001	0.8741	0.001	0.101433	0.001	0.882567	0.015	0.119048	0.875	0.15
2613	TkarC20	Tcri-Tiva					0.122	0.001	0.863	0.014					0.0952381	0.9	0.1
2636	TkarC20	Tcri-Tiva					0.0584	0.001	0.9106	0.03					0.0238095	0.975	0.05
5444	Tcri10	Tcri	157	Bulgaria: Tosheva yama cave	43.265	23.346	0.0002	0.001	0.9978	0.001	0.000466667	0.00133333	0.995533	0.00266667	0	1	0
5445	Tcri10	Tcri					0.0002	0.001	0.9978	0.001					0	1	0
5446	Tcri10	Tcri					0.001	0.002	0.991	0.006					0	1	0
5081	Tcri01	Tcri	158	Czech Republic: Třebohostice	50.033	14.733	0.001	0.001	0.997	0.001	0.001	0.001	0.997	0.001	0	1	0
5082	Tcri01	Tcri					0.001	0.001	0.997	0.001					0	1	0
5083	Tcri01	Tcri					0.001	0.001	0.997	0.001					0	1	0
1750	Tcri02	Tcri	159	France: Mayenne	48.3	-0.617	0.0002	0.001	0.9978	0.001	0.000366667	0.001	0.997633	0.001	0	1	0
1752	Tcri02	Tcri					0.0005	0.001	0.9975	0.001					0	1	0
1756	Tcri02	Tcri					0.0004	0.001	0.9976	0.001					0	1	0
4803	Tcri01	Tcri	160	Germany: Braunschweig	52.27	10.587	0.001	0.001	0.997	0.001	0.000766667	0.001	0.997233	0.001	0	1	0
4804	Tcri01	Tcri					0.0003	0.001	0.9977	0.001					0	1	0
4805	Tcri01	Tcri					0.001	0.001	0.997	0.001					0	1	0
5021	Tcri38	Tcri	161	Netherlands: Heeze	51.393	5.535	0.0002	0.001	0.9978	0.001	0.0002	0.001	0.9978	0.001	0	1	0
5022	Tcri38	Tcri					0.0002	0.001	0.9978	0.001					0	1	0
5023	Tcri38	Tcri					0.0002	0.001	0.9978	0.001					0	1	0
5362	Tcri01	Tcri	162	Netherlands: Leemkuilen Tongeren	52.362	5.928	0.0003	0.001	0.9977	0.001	0.000266667	0.001	0.997733	0.001	0	1	0
5363	Tcri01	Tcri					0.0003	0.001	0.9977	0.001					0	1	0
5364	Tcri01	Tcri					0.0002	0.001	0.9978	0.001					0	1	0
5049	Tcri39	Tcri	163	Poland: Tłumaczów quarry	50.558	16.434	0.001	0.001	0.997	0.001	0.000766667	0.001	0.997233	0.001	0	1	0
5050	Tcri39	Tcri					0.0003	0.001	0.9977	0.001					0	1	0
5051	Tcri39	Tcri					0.001	0.001	0.997	0.001					0	1	0
1073	Tcri13	Tcri	164	Romania: Amarasti de Jos	43.965	24.157	0.001	0.001	0.997	0.001	0.001	0.001	0.997	0.001	0	1	0
1074	Tcri14	Tcri					0.001	0.001	0.997	0.001					0	1	0
1075	Tcri13	Tcri					0.001	0.001	0.997	0.001					0	1	0
1427	Tcri16	Tcri	165	Romania: Bogdana	47.033	23.017	0.0008	0.001	0.9972	0.001	0.0007	0.001	0.9962	0.0021	0	1	0
1428	Tcri16	Tcri					0.0003	0.001	0.9944	0.0043					0	1	0
1429	Tcri01	Tcri					0.001	0.001	0.997	0.001					0	1	0
4342	Tcri11	Tcri	166	Romania: Brădătel	47.491	26.178	0.001	0.001	0.997	0.001	0.00133333	0.001	0.996333	0.00133333	0	1	0
4343	Tcri11	Tcri					0.001	0.001	0.996	0.002					0	1	0
4344	Tcri24	Tcri					0.002	0.001	0.996	0.001					0.0217391	0.98	0.04
3686	Tcri12	Tcri	167	Romania: Budeni	45.768	26.839	0.001	0.001	0.997	0.001	0.001	0.00133333	0.996333	0.00133333	0	1	0
3687	Tcri15	Tcri					0.001	0.002	0.996	0.001					0	1	0
3688	Tcri15	Tcri					0.001	0.001	0.996	0.002					0	1	0
4319	Tcri01	Tcri	168	Romania: Ciceu	46.404	25.79	0.001	0.001	0.997	0.001	0.001	0.001	0.997	0.001	0	1	0
4320	Tcri01	Tcri					0.001	0.001	0.997	0.001					0	1	0
4321	Tcri01	Tcri					0.001	0.001	0.997	0.001					0	1	0
1126	Tcri12	Tcri	169	Romania: Ciorasti	45.435	27.305	0.001	0.001	0.995	0.003	0.001	0.001	0.987333	0.0106667	0	1	0
1127	Tcri12	Tcri					0.001	0.001	0.997	0.001					0	1	0
1128	Tcri12	Tcri-Tdob					0.001	0.001	0.97	0.028					0	1	0
1367	Tcri01	Tcri	170	Romania: Craciunesti	47.927	23.899	0.001	0.001	0.997	0.001	0.000966667	0.001	0.997033	0.001	0	1	0
1368	Tcri01	Tcri					0.0009	0.001	0.9971	0.001					0	1	0
1369	Tcri17	Tcri					0.001	0.001	0.997	0.001					0	1	0
1669	Tdob24	Tcri-Tdob	171	Romania: Gherteniş	45.429	21.582	0.001	0.001	0.7615	0.2365	0.001	0.001	0.742167	0.255833	0	1	0
1670	Tdob18	Tcri-Tdob					0.001	0.001	0.7241	0.2739					0	1	0
1671	Tdob02	Tcri-Tdob					0.001	0.001	0.7409	0.2571					0	1	0
1496	Tcri01	Tcri	172	Romania: Hurezani	44.829	23.639	0.001	0.001	0.997	0.001	0.00536667	0.00133333	0.990267	0.00303333	0	1	0
1497	Tcri01	Tcri					0.001	0.001	0.997	0.001					0	1	0
1498	Tcri01	Tcri					0.0141	0.002	0.9768	0.0071					0	1	0
1063	Tcri01	Tcri-Tdob	173	Romania: Marghita	47.35	22.333	0.001	0.002	0.8395	0.1575	0.001	0.00133333	0.851967	0.1457	0	1	0
1064	Tcri16	Tcri-Tdob					0.001	0.001	0.8741	0.1239					0	1	0
1065	Tcri16	Tcri-Tdob					0.001	0.001	0.8423	0.1557					0	1	0
5870	Tcri01	Tcri	174	Romania: Meri	45.22	23.382	0.001	0.001	0.997	0.001	0.0008	0.002	0.995867	0.00133333	0	1	0
5871	Tcri01	Tcri					0.0004	0.004	0.9936	0.002					0	1	0
5872	Tcri01	Tcri					0.001	0.001	0.997	0.001					0	1	0
2463	Tcri19	Tcri-Tdob	175	Romania: Mihai Bravu	44.136	26.023	0.001	0.001	0.9739	0.0241	0.001	0.001	0.9893	0.0087	0	1	0
2464	Tcri03	Tcri					0.001	0.001	0.997	0.001					0	1	0
2465	Tcri20	Tcri					0.001	0.001	0.997	0.001					0	1	0
1118	Tcri01	Tcri	176	Romania: Picâturile	44.483	23.867	0.001	0.001	0.997	0.001	0.001	0.001	0.997	0.001	0	1	0
1119	Tcri01	Tcri					0.001	0.001	0.997	0.001					0	1	0
1120	Tcri01	Tcri					0.001	0.001	0.997	0.001					0	1	0
4272	Tcri01	Tcri	177	Romania: Pomi	47.694	23.32	0.001	0.001	0.9969	0.0011	0.001	0.001	0.981533	0.0164667	0	1	0
4273	Tcri01	Tcri					0.001	0.001	0.9947	0.0033					0	1	0
4274	Tcri01	Tcri-Tdob					0.001	0.001	0.953	0.045					0	1	0
5009	Tcri01	Tcri	178	Romania: Săcărâmb	45.9709	23.0471	0.001	0.001	0.997	0.001	0.001	0.001	0.997	0.001	0	1	0
5010	Tcri01	Tcri					0.001	0.001	0.997	0.001					0	1	0
5011	Tcri01	Tcri					0.001	0.001	0.997	0.001					0	1	0
ZMA9152-366	Tcri01	Tcri-Tdob	179	Romania: Sebis	46.367	22.1	0.001	0.001	0.9097	0.0883	0.000733333	0.00333333	0.630433	0.3655	0	1	0
ZMA9152-367	Tdob02	Tdob					0.0002	0.001	0.002	0.9968					0	1	0
ZMA9152-368	Tcri01	Tcri					0.001	0.008	0.9796	0.0114					0	1	0
2453	Tcri01	Tcri	180	Romania: Sighisoara	46.207	24.759	0.001	0.001	0.997	0.001	0.001	0.001	0.997	0.001	0	1	0
2454	Tcri01	Tcri					0.001	0.001	0.997	0.001					0	1	0
2455	Tcri18	Tcri					0.001	0.001	0.997	0.001					0	1	0
ZMA9156-698	Tcri01	Tcri	181	Romania: Sinaia	45.333	25.55	0.001	0.001	0.997	0.001	0.001	0.00233333	0.993967	0.0027	0	1	0
ZMA9156-699	Tcri01	Tcri					0.001	0.005	0.9879	0.0061					0	1	0
ZMA9156-700	Tcri01	Tcri					0.001	0.001	0.997	0.001					0	1	0
4301	Tcri01	Tcri-Tdob	182	Romania: Strâmba	47.248	24.653	0.001	0.001	0.7641	0.2339	0.0013	0.00133333	0.825467	0.1719	0	1	0
4302	Tcri01	Tcri					0.0019	0.001	0.9961	0.001					0.0238095	0.975	0.05
4303	Tcri01	Tcri-Tdob					0.001	0.002	0.7162	0.2808					0	1	0
ZMA9163-352	Tcri03	Tcri	183	Romania: Tîrgoviste	44.933	25.45	0.001	0.001	0.9902	0.0078	0.001	0.001	0.994733	0.00326667	0	1	0
ZMA9163-353	Tcri01	Tcri					0.001	0.001	0.997	0.001					0	1	0
ZMA9163-354	Tcri01	Tcri					0.001	0.001	0.997	0.001					0	1	0
ZMA9166-344	Tcri20	Tcri	184	Romania: Videle	44.267	25.517	0.001	0.001	0.997	0.001	0.001	0.001	0.997	0.001	0	1	0
ZMA9166-345	Tcri20	Tcri					0.001	0.001	0.997	0.001					0	1	0
ZMA9166-346	Tcri03	Tcri					0.001	0.001	0.997	0.001					0	1	0
ZMA9167-355	Tcri01	Tcri	185	Romania: Virfuri	46.283	22.467	0.001	0.001	0.9957	0.0023	0.001	0.001	0.9941	0.0039	0	1	0
ZMA9167-356	Tcri01	Tcri					0.001	0.001	0.9896	0.0084					0	1	0
ZMA9167-357	Tcri01	Tcri					0.001	0.001	0.997	0.001					0	1	0
5002	Tcri01	Tcri	186	Romania: Visuia	46.8387	24.3046	0.0004	0.001	0.9976	0.001	0.0008	0.001	0.9972	0.001	0	1	0
5003	Tcri01	Tcri					0.001	0.001	0.997	0.001					0	1	0
5004	Tcri01	Tcri					0.001	0.001	0.997	0.001					0	1	0
5850	Tcri01	Tcri	187	Romania: Zeicani	45.506	22.709	0.001	0.001	0.997	0.001	0.001	0.001	0.997	0.001	0	1	0
4360	Tcri01	Tcri	188	Russia: Verkh Kvazhva	58.383	56.383	0.001	0.001	0.997	0.001	0.001	0.001	0.997	0.001	0	1	0
ZMA9093-464	TkarC20	Tcri	189	Serbia: Bor	44.033	22.133	0.0039	0.002	0.9931	0.001	0.00903333	0.00133333	0.988633	0.001	0.0238095	0.975	0.05
ZMA9093-465	TkarC20	Tcri					0.001	0.001	0.997	0.001					0.0238095	0.975	0.05
ZMA9093-752	TkarC20	Tcri-Tiva					0.0222	0.001	0.9758	0.001					0.0227273	0.975	0.05
5399	TkarC24	Tcri-Tiva	190	Serbia: Duboka	44.569	21.766	0.1958	0.001	0.8022	0.001	0.210933	0.00166667	0.7864	0.001	0.217391	0.785	0.09
5400	TkarC64	Tcri-Tiva					0.2631	0.001	0.7349	0.001					0.232558	0.765	0.29
5401	TkarC24	Tcri-Tiva					0.1739	0.003	0.8221	0.001					0.222222	0.795	0.23
ZMA9119-439	TkarC20	Tcri	191	Serbia: Jabukovac	44.354	22.389	0.001	0.001	0.997	0.001	0.0009	0.0166333	0.9679	0.0145667	0.0232558	0.975	0.05
ZMA9119-440	Tcri06	Tcri					0.0007	0.001	0.9895	0.0088					0	1	0
ZMA9119-441	TkarC20	Tcri					0.001	0.0479	0.9172	0.0339					0	1	0
ZMA9128-462	Tdob18	TdobxTcri	192	Serbia: Kladovo	44.674	22.512	0.001	0.001	0.363	0.635	0.01045	0.0015	0.6371	0.351	0	1	0
ZMA9128-463	TkarC20	Tcri-Tdob					0.0199	0.002	0.9112	0.067					0.0714286	0.925	0.15
ZMA9130-760	TkarC20	Tcri	193	Serbia: Klokocevac	44.333	22.2	0.001	0.001	0.997	0.001	0.00616667	0.001	0.991833	0.001	0	1	0
ZMA9130-761	TkarC20	Tcri					0.0018	0.001	0.9962	0.001					0.0238095	0.975	0.05
ZMA9130-762	TkarC20	Tcri					0.0157	0.001	0.9823	0.001					0.0444444	0.955	0.09
2703	Tdob02	TcrixTdob	194	Serbia: Kruščica	44.937	21.479	0.001	0.001	0.6888	0.3092	0.001	0.001	0.793167	0.204833	0	1	0
2704	Tcri09	Tcri-Tdob					0.001	0.001	0.9076	0.0904					0	1	0
2705	Tcri09	Tcri-Tdob					0.001	0.001	0.7831	0.2149					0	1	0
2666	Tdob02	Tcri-Tdob	195	Serbia: Leskovački Potok	44.887	21.548	0.001	0.001	0.9244	0.0736	0.001	0.001	0.916	0.082	0	1	0
2667	Tcri09	Tcri-Tdob					0.001	0.001	0.9165	0.0815					0	1	0
2668	Tcri09	Tcri-Tdob					0.001	0.001	0.9071	0.0909					0	1	0
ZMA9139-790	TkarC64	Tcri-Tiva	196	Serbia: Milanovac	44.183	21.6	0.1738	0.001	0.8242	0.001	0.275133	0.001	0.722533	0.00133333	0.232558	0.79	0.14
ZMA9139-791	TkarC24	Tcri-Tiva					0.169	0.001	0.828	0.002					0.204545	0.795	0.41
ZMA9139-883	TkarC64	TcrixTiva					0.4826	0.001	0.5154	0.001					0.466667	0.545	0.45
5615	Tcri*	Tcri	197	Serbia: Miroč	44.483	22.333	0.001	0.012	0.983	0.004	0.0024	0.00493333	0.990667	0.002	0	1	0
5616	Tcri*	Tcri					0.0002	0.001	0.9978	0.001					0	1	0
5617	Tdob*	Tcri					0.006	0.0018	0.9912	0.001					0.025641	0.975	0.05
5597	Tcri	Tcri	198	Serbia: Negotin	44.25	22.533	0.001	0.001	0.9893	0.0087	0.00233333	0.001	0.952033	0.0446333	0	1	0
5598	Tcri*	Tcri-Tdob					0.001	0.001	0.96	0.038					0	1	0
5599	Tcri*	Tcri-Tdob					0.005	0.001	0.9068	0.0872					0.0454545	0.95	0
2767	Tcri09	Tcri-Tdob	199	Serbia: Potok lug	44.895	21.488	0.001	0.001	0.8198	0.1782	0.001	0.00133333	0.814967	0.1827	0	1	0
2768	Tcri09	Tcri-Tdob					0.001	0.001	0.8242	0.1738					0	1	0
2769	Tdob02	Tcri-Tdob					0.001	0.002	0.8009	0.1961					0	1	0
3835	TkarC63	Tcri-Tiva-Tmac	200	Serbia: Rtanj	43.772	21.932	0.2839	0.2208	0.4813	0.014	0.366733	0.163733	0.464167	0.00533333	0.222222	0.77	0.18
3836	TkarC63	Tcri-Tiva-Tmac					0.3209	0.179	0.4991	0.001					0.311111	0.695	0.23
3837	TkarC20	Tiva-Tcri-Tmac					0.4954	0.0914	0.4121	0.001					0.522727	0.485	0.23
4504	TkarC20	Tcri	201	Serbia: Sikole	44.177	22.313	0.0132	0.001	0.9848	0.001	0.016	0.00133333	0.981667	0.001	0.0465116	0.95	0.1
4505	TkarC20	Tcri-Tiva					0.0338	0.002	0.9632	0.001					0.0487805	0.945	0.11
4506	TkarC20	Tcri					0.001	0.001	0.997	0.001					0.0227273	0.975	0.05
ZMA9159-756	Tcri07	Tcri	202	Serbia: Štubik	44.292	22.358	0.0003	0.001	0.9977	0.001	0.000766667	0.001	0.997233	0.001	0	1	0
ZMA9159-757	Tcri07	Tcri					0.001	0.001	0.997	0.001					0	1	0
ZMA9159-758	Tcri07	Tcri					0.001	0.001	0.997	0.001					0	1	0
4813	TkarC20	Tcri	203	Serbia: Trnavac	44.003	22.345	0.0091	0.001	0.9889	0.001	0.0323667	0.0188333	0.9478	0.001	0.0227273	0.975	0.05
4814	TkarC67	Tcri-Tiva					0.0231	0.011	0.9649	0.001					0.0465116	0.95	0.1
4815	TkarC67	Tcri-Tiva-Tmac					0.0649	0.0445	0.8896	0.001					0.0952381	0.9	0.1
2735	Tdob02	Tcri-Tdob	204	Serbia: Vršački Breg	45.117	21.367	0.001	0.001	0.7881	0.2099	0.001	0.001	0.763	0.235	0	1	0
2736	Tdob02	Tcri-Tdob					0.001	0.001	0.7598	0.2382					0	1	0
2737	Tdob18	Tcri-Tdob					0.001	0.001	0.7411	0.2569					0	1	0
3793	TkarC61	Tcri-Tiva	205	Serbia: Zlot	44.011	21.967	0.0358	0.001	0.9622	0.001	0.0243333	0.00113333	0.973533	0.001	0.05	0.945	0.11
3794	TkarC61	Tcri					0.0005	0.001	0.9975	0.001					0	1	0
3806	TkarC20	Tcri-Tiva					0.0367	0.0014	0.9609	0.001					0.0465116	0.95	0.1
5068	Tcri01	Tcri-Tdob	206	Slovakia: Prešov	48.983	21.25	0.001	0.001	0.877	0.121	0.001	0.001	0.821867	0.176133	0	1	0
5069	Tdob27	Tcri-Tdob					0.001	0.001	0.8136	0.1844					0	1	0
5070	Tcri01	Tcri-Tdob					0.001	0.001	0.775	0.223					0	1	0
4944	Tcri01	Tcri	207	Ukraine: Dertsen	48.3548	22.6497	0.001	0.001	0.997	0.001	0.001	0.001	0.997	0.001	0	1	0
4945	Tcri01	Tcri					0.001	0.001	0.997	0.001					0	1	0
4946	Tcri01	Tcri					0.001	0.001	0.997	0.001					0	1	0
4967	Tcri01	Tcri	208	Ukraine: Myluvannya	48.9747	24.9389	0.001	0.001	0.997	0.001	0.001	0.001	0.997	0.001	0	1	0
4968	Tcri01	Tcri					0.001	0.001	0.997	0.001					0	1	0
4969	Tcri01	Tcri					0.001	0.001	0.997	0.001					0	1	0
4950	Tcri11	Tcri	209	Ukraine: Vyshkivsky Pass	48.7011	23.6345	0.001	0.001	0.997	0.001	0.001	0.001	0.982967	0.0150333	0	1	0
4951	Tcri11	Tcri-Tdob					0.001	0.001	0.9579	0.0401					0	1	0
4952	Tcri11	Tcri					0.001	0.001	0.994	0.004					0	1	0
ZMA9102-384	Tdob16	Tdob	210	Austria: Drösing	48.55	16.917	0.001	0.001	0.001	0.997	0.001	0.001	0.001	0.997	0	1	0
ZMA9102-385	Tdob02	Tdob					0.001	0.001	0.001	0.997					0	1	0
ZMA9102-386	Tdob02	Tdob					0.001	0.001	0.001	0.997					0	1	0
ZMA8041-307	Tdob14	Tdob	211	Austria: Tadten	47.767	17	0.0002	0.001	0.001	0.9978	0.000466667	0.001	0.001	0.997533	0	1	0
ZMA8041-308	Tdob14	Tdob					0.0002	0.001	0.001	0.9978					0	1	0
ZMA8041-309	Tdob02	Tdob					0.001	0.001	0.001	0.997					0	1	0
ZMA9170-639	Tdob11	Tdob-Tmac	212	Bosnia and Herzegovina: Vrsani	44.83	19.02	0.001	0.0269	0.001	0.9711	0.0014	0.204467	0.001	0.793133	0	1	0
ZMA9170-640	Tdob09	Tdob-Tmac					0.0012	0.1388	0.001	0.859					0	1	0
ZMA9170-641	Tdob09	TdobxTmac					0.002	0.4477	0.001	0.5493					0.0731707	0.925	0.15
2620	Tdob14	Tdob	213	Bulgaria: Kudelin	44.197	22.673	0.001	0.001	0.007	0.991	0.001	0.001	0.007	0.991	0	1	0
5428	Tdob02	Tdob	214	Bulgaria: Nova Cherna	44.026	26.517	0.001	0.001	0.0049	0.9931	0.001	0.001	0.0049	0.9931	0	1	0
2621	Tdob11	Tdob	215	Bulgaria: Srebarna	44.121	27.082	0.0005	0.001	0.005	0.9935	0.00075	0.001	0.003	0.99525	0	1	0
2622	Tdob11	Tdob					0.001	0.001	0.001	0.997					0	1	0
ZMA9160-459	Tdob14	Tdob	216	Bulgaria: Svistov	43.617	25.35	0.001	0.002	0.0013	0.9957	0.001	0.0015	0.00115	0.99635	0	1	0
ZMA9160-748	Tdob17	Tdob					0.001	0.001	0.001	0.997					0	1	0
2618	Tdob14	Tdob	217	Bulgaria: Vidin	44.007	22.924	0.0008	0.001	0.001	0.9972	0.0009	0.001	0.00365	0.99445	0	1	0
2619	Tdob14	Tdob					0.001	0.001	0.0063	0.9917					0	1	0
ZMA9103-880	Tdob02	Tdob	218	Croatia: Dugo Selo	45.817	16.25	0.002	0.004	0.003	0.991	0.002	0.004	0.003	0.991	0	1	0
5607	Tdob*	Tdob	219	Croatia: Slavonski Brod	45.167	18.017	0.001	0.001	0.002	0.996	0.002	0.001	0.0015	0.9955	0	1	0
5609	Tdob	Tdob					0.003	0.001	0.001	0.995					0.0243902	0.975	0.05
ZMA9172-720	Tdob11	Tdob	220	Croatia: Zupanja	45.083	18.7	0.001	0.001	0.001	0.997	0.000766667	0.0013	0.0011	0.996833	0	1	0
ZMA9172-721	Tdob09	Tdob					0.0003	0.001	0.001	0.9977					0	1	0
ZMA9172-722	Tdob07	Tdob					0.001	0.0019	0.0013	0.9958					0	1	0
A3	Tdob01	TdobxTcri	221	Hungary: Aggtelek	48.47	20.54	0.001	0.0014	0.3319	0.6657	0.001	0.0016	0.302033	0.695367	0	1	0
A7	Tdob01	TdobxTcri					0.001	0.002	0.3444	0.6526					0	1	0
A9	Tdob01	Tdob-Tcri					0.001	0.0014	0.2298	0.7678					0	1	0
ZMA9083-512	Tdob02	Tdob	222	Hungary: Alap	46.8	18.683	0.0002	0.002	0.0033	0.9945	0.00106667	0.00176667	0.00313333	0.994033	0	1	0
ZMA9083-513	Tdob14	Tdob					0.002	0.0023	0.0023	0.9934					0	1	0
ZMA9083-514	Tdob02	Tdob					0.001	0.001	0.0038	0.9942					0	1	0
DR1	Tdob09	Tdob	223	Hungary: Dráva	46.23	17.06	0.001	0.001	0.001	0.997	0.00133333	0.00166667	0.00213333	0.994867	0	1	0
DR2	Tdob02	Tdob					0.002	0.003	0.0044	0.9906					0	1	0
DR8	Tdob29	Tdob					0.001	0.001	0.001	0.997					0	1	0
5090	Tdob02	Tdob	224	Hungary: Fülöpháza	46.9	19.45	0.0002	0.001	0.001	0.9978	0.000733333	0.001	0.001	0.997267	0	1	0
5091	Tdob02	Tdob					0.001	0.001	0.001	0.997					0	1	0
5092	Tdob02	Tdob					0.001	0.001	0.001	0.997					0	1	0
ZMA9101-426	Tdob14	Tdob	225	Hungary: Körmend	47.017	16.6	0.001	0.001	0.001	0.997	0.001	0.001	0.001	0.997	0	1	0
ZMA9141-360	Tdob03	Tdob	226	Hungary: Öcsöd	46.933	20.383	0.001	0.001	0.001	0.997	0.000666667	0.001	0.001	0.997333	0	1	0
ZMA9141-361	Tdob03	Tdob					0	0.001	0.001	0.998					0	1	0
ZMA9141-362	Tdob03	Tdob					0.001	0.001	0.001	0.997					0	1	0
5910	Tdob09	Tdob	227	Romania: Blahnița	44.508	22.775	0.0002	0.0014	0.001	0.9974	0.000733333	0.0018	0.315833	0.681633	0	1	0
5911	Tdob02	Tdob					0.001	0.001	0.008	0.99					0	1	0
5912	Tcri44	Tcri-Tdob					0.001	0.003	0.9385	0.0575					0	1	0
DD28	Tdob22	Tdob	228	Romania: Caraorman	45.14	29.32	0.001	0.001	0.0059	0.9921	0.0024	0.00233333	0.00816667	0.9871	0	1	0
DD29	Tdob02	Tdob					0.001	0.002	0.0072	0.9898					0	1	0
DD30	Tdob09	Tdob					0.0052	0.004	0.0114	0.9794					0	1	0
2427	Tdob02	Tdob	229	Romania: Giurgeni	44.742	27.868	0.001	0.001	0.0062	0.9918	0.00136667	0.001	0.0081	0.989533	0	1	0
2428	Tdob17	Tdob					0.001	0.001	0.0131	0.9849					0	1	0
2429	Tdob11	Tdob					0.0021	0.001	0.005	0.9919					0	1	0
5866	Tdob14	Tdob	230	Romania: Lacul Oltina	44.182	27.647	0.0002	0.002	0.0063	0.9915	0.000466667	0.00133333	0.0434333	0.954767	0	1	0
5867	Tdob02	Tdob					0.0002	0.001	0.001	0.9978					0	1	0
5868	Tdob02	Tdob-Tcri					0.001	0.001	0.123	0.875					0	1	0
2376	Tdob01	Tdob	231	Romania: Mǎcin	45.251	28.121	0.0012	0.002	0.003	0.9938	0.00106667	0.00133333	0.00166667	0.995933	0	1	0
2377	Tdob21	Tdob					0.001	0.001	0.001	0.997					0	1	0
2378	Tdob02	Tdob					0.001	0.001	0.001	0.997					0	1	0
5555	Tdob02	Tdob	232	Romania: Malu	43.815	25.817	0.0002	0.001	0.001	0.9978	0.000733333	0.0112333	0.0821667	0.905867	0	1	0
5556	Tdob14	Tdob-Tcri					0.001	0.002	0.2362	0.7608					0	1	0
5557	Tdob14	Tdob					0.001	0.0307	0.0093	0.959					0	1	0
DD55	Tdob28	Tdob	233	Romania: Olguţa	45.22	29.26	0.0002	0.001	0.0109	0.9879	0.0016	0.00313333	0.0154	0.979867	0	1	0
DD56	Tdob22	Tdob-Tcri					0.001	0.002	0.0283	0.9687					0	1	0
DD57	Tdob28	Tdob					0.0036	0.0064	0.007	0.983					0	1	0
DD100	Tdob11	Tdob	234	Romania: Şontea	45.25	29.01	0.001	0.002	0.0106	0.9864	0.000733333	0.00133333	0.0226333	0.9753	0	1	0
DD101	Tdob30	Tdob					0.0002	0.001	0.001	0.9978					0	1	0
DD102	Tdob14	Tdob-Tcri					0.001	0.001	0.0563	0.9417					0	1	0
ZMA9171-336	Tdob14	Tdob	235	Romania: Zimnicea	43.65	25.35	0.001	0.001	0.009	0.989	0.0006	0.001	0.005	0.9934	0	1	0
ZMA9171-705	Tdob14	Tdob					0.0002	0.001	0.001	0.9978					0	1	0
ZMA9090-299	Tdob02	Tdob	236	Serbia: Beograd	44.833	20.5	0.0007	0.001	0.001	0.9973	0.0009	0.001	0.001	0.9971	0	1	0
ZMA9090-300	Tdob02	Tdob					0.001	0.001	0.001	0.997					0	1	0
ZMA9090-301	Tdob02	Tdob					0.001	0.001	0.001	0.997					0	1	0
ZMA9097-620	Tdob08	Tdob-Tmac-Tiva	237	Serbia: Debrc	44.6	19.867	0.0288	0.0445	0.001	0.9257	0.0111667	0.0813333	0.00103333	0.906467	0.0465116	0.95	0.1
ZMA9097-621	TkarC27	Tdob-Tmac					0.0037	0.1397	0.001	0.8556					0.047619	0.95	0.1
ZMA9097-622	Tdob11	Tdob-Tmac					0.001	0.0598	0.0011	0.9381					0	1	0
ZMA9104-415	Tdob03	Tdob	238	Serbia: Ecka	45.287	20.45	0.001	0.001	0.001	0.997	0.001	0.001	0.001	0.997	0	1	0
ZMA9104-416	Tdob18	Tdob					0.001	0.001	0.001	0.997					0	1	0
ZMA9104-417	Tdob14	Tdob					0.001	0.001	0.001	0.997					0	1	0
ZMA9111-610	Tdob11	Tdob	239	Serbia: Glusci	44.858	19.541	0.0002	0.001	0.001	0.9978	0.000733333	0.001	0.001	0.997267	0	1	0
ZMA9111-611	Tdob11	Tdob					0.001	0.001	0.001	0.997					0	1	0
ZMA9111-612	Tdob11	Tdob					0.001	0.001	0.001	0.997					0	1	0
ZMA9120-845	Tdob02	Tdob	240	Serbia: Jamena	44.871	19.069	0.0005	0.003	0.001	0.9955	0.000566667	0.00166667	0.001	0.996767	0	1	0
ZMA9120-846	Tdob06	Tdob					0.0007	0.001	0.001	0.9973					0	1	0
ZMA9120-849	Tdob02	Tdob					0.0005	0.001	0.001	0.9975					0	1	0
5644	Tdob*	Tdob-Tcri	241	Serbia: Jasenovo	44.94	21.31	0.001	0.001	0.0722	0.9258	0.000966667	0.001	0.0568333	0.9412	0	1	0
5645	Tdob	Tdob-Tcri					0.001	0.001	0.0973	0.9007					0	1	0
5646	Tdob	Tdob					0.0009	0.001	0.001	0.9971					0	1	0
ZMA9142-453	Tdob17	Tdob	242	Serbia: Opovo	45.037	20.443	0.0004	0.001	0.001	0.9976	0.000266667	0.001	0.001	0.997733	0	1	0
ZMA9142-455	Tdob03	Tdob					0.0002	0.001	0.001	0.9978					0	1	0
ZMA9142-456	Tdob18	Tdob					0.0002	0.001	0.001	0.9978					0	1	0
ZMA9153-427	Tdob03	Tdob	243	Serbia: Senta	45.917	20.1	0.001	0.001	0.001	0.997	0.001	0.001	0.001	0.997	0	1	0
ZMA9153-428	Tdob14	Tdob					0.001	0.001	0.001	0.997					0	1	0
ZMA9153-429	Tdob03	Tdob					0.001	0.001	0.001	0.997					0	1	0
2800	Tdob14	Tdob	244	Serbia: Stevanove Ravnice	44.828	21.304	0.001	0.001	0.001	0.997	0.001	0.00133333	0.00133333	0.996333	0	1	0
2801	Tdob17	Tdob					0.001	0.001	0.001	0.997					0	1	0
2803	Tdob01	Tdob					0.001	0.002	0.002	0.995					0	1	0
2751	Tdob01	Tdob	245	Serbia: Trbušac	44.673	19.83	0.001	0.001	0.001	0.997	0.000733333	0.001	0.001	0.997267	0	1	0
2752	Tdob01	Tdob					0.001	0.001	0.001	0.997					0	1	0
2753	Tdob11	Tdob					0.0002	0.001	0.001	0.9978					0	1	0
5625	Tdob14	Tdob	246	Serbia: Vatin	45.235	21.249	0.001	0.001	0.0031	0.9949	0.001	0.001	0.0017	0.9963	0	1	0
5626	Tdob14	Tdob					0.001	0.001	0.001	0.997					0	1	0
5627	Tdob14	Tdob					0.001	0.001	0.001	0.997					0	1	0
5402	Tdob24	Tdob-Tcri	247	Serbia: Žabari	44.358	21.197	0.002	0.001	0.025	0.972	0.0064	0.001	0.0116667	0.980933	0.0285714	0.97	0.06
5403	Tdob24	Tdob					0.0042	0.001	0.009	0.9858					0.0625	0.94	0
5404	Tdob24	Tdob					0.013	0.001	0.001	0.985					0.047619	0.95	0.1
TD382	Tdob32	Tdob	248	Slovakia: Malý Kiarov	48.1	19.43	0.001	0.001	0.001	0.997	0.001	0.001	0.001	0.997	0	1	0
TD383	Tdob03	Tdob					0.001	0.001	0.001	0.997					0	1	0
TD384	Tdob33	Tdob					0.001	0.001	0.001	0.997					0	1	0
SVM259	Tdob14	Tdob	249	Slovakia: Svätá Mária	48.45	21.82	0.001	0.001	0.001	0.997	0.000733333	0.001	0.001	0.997267	0	1	0
SVM260	Tdob31	Tdob					0.0002	0.001	0.001	0.9978					0	1	0
SVM261	Tdob14	Tdob					0.001	0.001	0.001	0.997					0	1	0
4426	Tdob02	Tdob	250	Ukraine: Orlovka	45.317	28.45	0.0002	0.001	0.0061	0.9927	0.0002	0.001	0.0061	0.9927	0	1	0
4432	Tdob02	Tdob	251	Ukraine: Tsyurupinsk	46.65	32.75	0.0012	0.0071	0.0053	0.9864	0.0012	0.0071	0.0053	0.9864	0	1	0
A kmz file with which the localities can be viewed in Google Earth is available from Dryad.
Abbreviations: Tiva = T. ivanbureschi; Tmac = T. macedonicus; Tcri = T. cristatus; Tdob = T. dobrogicus; Tother = T. macedonicus, T. cristatus or T. dobrogicus.
The following format coding is used:
ID	Signifies individuals/populations not used as reference.
ID	Signifies individuals/populations used as reference for T. ivanbureschi.
ID	Signifies individuals/populations used as reference for T. macedonicus.
ID	Signifies individuals/populations used as reference for T. cristatus.
ID	Signifies individuals/populations used as reference for T. dobrogicus.
mtDNA	Signifies individuals/populations that were genotyped for a full 658-bp mtDNA fragment.
mtDNA*	Signifies individuals/populations that were genotyped for a 110-bp internal mtDNA fragment.
mtDNA	Signifies individuals/populations that could not be genotyped and for which mtDNA type was interpreted based on overall geographic distribution.
mtDNA	Signifies individuals/populations allocated to one species but possessing mtDNA introgressed from another species.
nucDNA	Signifies individuals/populations considered purely one species (Structure Q-score ≥ 0.9794).
nucDNA	Signifies individuals/populations mostly belonging to one species (Structure score of 0.9794 > Q ≥ 0.7), but showing genetic influence of a second species (0.3 ≥ Q > 0.0206).
nucDNA	Signifies individuals/populations considered genetically admixed between two species (each with a Structure Q-score of 0.3-0.7).
nucDNA	Signifies individuals/populations considered three-way mixed (belonging to one species with a Structure Q-score > 0.7 and to two others with 0.3 > Q > 0.0206).
nucDNA	Signifies individuals/populations considered three-way mixed (belonging to three species with a Structure score 0.7 < Q > 0.0206).
nucDNA	Signifies individuals/populations considered purely one species but with a Structure Q-score < 0.9794 as no other species had a Q-score > 0.0206.
nucDNA	Signifies individuals/populations for which we propose a different population composition than suggested by Structure. In these few cases Structure detected small traces of genetic admixture (Q < 0.1) with a species not present in neighboring cells, suggesting contamination rather than true presence.
Structure Q-score	Signifies individuals/populations belonging to a specific species with a Structure Q-score ≤ 0.0206.
Structure Q-score	Signifies individuals/populations belonging to a specific species with a Structure score of 0.3 ≥ Q > 0.0206.
Structure Q-score	Signifies individuals/populations belonging to a specific species with a Structure score of 0.9794 > Q ≥ 0.7.
Structure Q-score	Signifies individuals/populations belonging to a specific species with a Structure Q-score ≥ 0.9794.
Structure Q-score	Signifies individuals/populations for which Structure detected minor allocation to a species ( 0.1 > Q > 0.0206) not present in neighboring cells, suggesting contamination rather than true presence.

## Sheet: Table S2
Table S2. GenBank accession numbers for mtDNA haplotypes.
Haplotype	GenBank Accession Numbers
TkarC01	GU982424
TkarC03	GU982426
TkarC12	GU982435
TkarC17	GU982440
TkarC18	GU982441
TkarC19	GU982442
TkarC20	GU982443
TkarC23	GU982446
TkarC24	GU982447
TkarC27	GU982450
TkarC32	JQ240208
TkarC33	JQ240209
TkarC34	JQ240210
TkarC35	JQ240211
TkarC36	JQ240212
TkarC39	JQ240215
TkarC40	JQ240216
TkarC41	JQ240217
TkarC43	JQ240219
TkarC44	JQ240220
TkarC46	JQ240222
TkarC47	JQ240223
TkarC48	JQ240224
TkarC49	JQ240225
TkarC50	JQ240226
TkarC51	JQ240227
TkarC52	JQ240228
TkarC53	JQ240229
TkarC54	JQ240230
TkarC55	JQ240231
TkarC56	JQ240232
TkarC57	JQ240233
TkarC59	JQ240235
TkarC60	JQ240236
TkarC61	JQ240237
TkarC63	JQ240239
TkarC64	JQ653355
TkarC65	JQ653356
TkarC66	JX860864
TkarC67	JX860865
TkarC75	KT364621
TkarC76	KT364622
TkarC81	KT364627
TkarC82	KT364628
Tmac01	GU982387
Tmac02	GU982388
Tmac03	JQ240240
Tmac04	JQ240241
Tmac05	JQ240242
Tmac08	JQ240245
Tmac09	JQ240246
Tmac11	JQ240248
Tmac12	JQ240249
Tmac13	JQ240250
Tmac14	JQ240251
Tmac16	JQ240253
Tmac17	JQ240254
Tmac18	JQ240255
Tmac21	JQ240258
Tmac22	JQ240259
Tmac23	JQ240260
Tmac25	JQ240262
Tmac26	JQ240263
Tmac27	JQ240264
Tmac29	JQ240266
Tmac30	JQ240267
Tcri01	GU982383
Tcri02	GU982384
Tcri03	JQ653320
Tcri06	JQ653323
Tcri07	JQ653324
Tcri09	JQ653367
Tcri10	JQ653368
Tcri11	JQ653369
Tcri12	JQ653370
Tcri13	JQ653371
Tcri14	JQ653372
Tcri15	JQ653373
Tcri16	JQ653374
Tcri17	JQ653375
Tcri18	JQ653376
Tcri19	JQ653377
Tcri20	JQ653326
Tcri24	JQ653380
Tcri33	JX860853
Tcri34	JX860854
Tcri38	JX860858
Tcri39	JX860859
Tcri44	KT364590
Tdob01	GU982389
Tdob02	GU982390
Tdob03	JQ653338
Tdob06	JQ653341
Tdob07	JQ653342
Tdob08	JQ653343
Tdob09	JQ653344
Tdob11	JQ653346
Tdob14	JQ653349
Tdob16	JQ653351
Tdob17	JQ653352
Tdob18	JQ653353
Tdob19	JQ653354
Tdob21	JQ653392
Tdob22	JQ653393
Tdob24	JQ653395
Tdob27	KC697087
Tdob28	KT364592
Tdob29	KT364593
Tdob30	KT364594
Tdob31	KT364595
Tdob32	KT364596
Tdob33	KT364597
Casp01	GU982378
Tmar01	GU982379
Note that 110-bp internal fragments are too short for inclusion in GenBank and are only available from Dryad.

## Sheet: Table S3
Table S3. Input for HIest, geographical cline analyses and statistics for pairwise species comparisons between Triturus ivanbureschi and three congeners.
Pairwise species comparison for T. ivanbureschi vs. T. macedonicus.
population_no.	Locality	Average_Ancestry (S)	Average_Heterozygosity (H)	Core/edge	SampleSize_individuals	SampleSize_alleles	Latitude	Longitude	min_distance	HI_obs	HI_exp	residual	Genetically dominant species	nuDNA_nointrotression	nuDNA_introgression	mtDNA_nointrogression	nuDNA_introgression	nuDNA_nointrotression_frac	nuDNA_introgression_frac	mtDNA_nointrogression_frac	mtDNA_introgression_frac
58	Serbia: Aranđelovac	0.07	0.08	Tiva_enclave	3	65	44.284	20.669	36.3629	0.929952	0.928462	-0.00149005	Tiva	0	1	1	0	0.929952	0.0700483	1	0
66	Serbia: Guberevac	0.2	0.213333	Tiva_enclave	3	65.5	43.852	20.771	20.6468	0.802326	0.899644	0.0973185	Tiva	0	1	1	0	0.802326	0.197674	1	0
1	Bulgaria: Alepu	0	0	Tiva_core	3	69	42.348	27.714	421.755	1	0.999982	-1.77135e-05	Tiva	1	0	1	0	1	0	1	0
2	Bulgaria: Bata	0	0	Tiva_core	2	44	42.463	24.198	143.421	1	0.992876	-0.00712426	Tiva	1	0	1	0	1	0	1	0
4	Bulgaria: Belopoltsi	0	0	Tiva_core	1	22	41.524	25.796	243.836	1	0.999181	-0.000818603	Tiva	1	0	1	0	1	0	1	0
5	Bulgaria: Bolata	0	0	Tiva_core	3	57.5	43.384	28.471	488.468	1	0.999996	-4.2071e-06	Tiva	1	0	1	0	1	0	1	0
6	Bulgaria: Byaga	0	0	Tiva_core	1	22	42.079	24.393	162.41	1	0.995268	-0.00473199	Tiva	1	0	1	0	1	0	1	0
7	Bulgaria: Chukovo	0	0	Tiva_core	3	64.5	41.489	25.457	216.527	0.99187	0.998526	0.00665566	Tiva	0	1	1	0	0.99187	0.00813008	1	0
8	Bulgaria: Dendrariuma	0	0	Tiva_core	3	61	42.628	23.228	61.8162	1	0.958667	-0.0413333	Tiva	1	0	1	0	1	0	1	0
12	Bulgaria: Gintsi	0	0	Tiva_core	2	44	43.033	23.132	52.273	1	0.949223	-0.0507766	Tiva	1	0	1	0	1	0	1	0
13	Bulgaria: Golesh	0	0	Tiva_core	2	65	43.046	22.947	37.4109	1	0.930062	-0.0699381	Tiva	1	0	1	0	1	0	1	0
14	Bulgaria: Iliya	0	0	Tiva_core	2	42	42.075	22.797	34.2654	1	0.925167	-0.0748335	Tiva	1	0	1	0	1	0	1	0
15	Bulgaria: Izgrev	0	0	Tiva_core	3	57	43.594	26.977	370.126	1	0.999946	-5.38682e-05	Tiva	1	0	1	0	1	0	1	0
16	Bulgaria: Karlovo	0	0	Tiva_core	3	64	42.633	24.817	189.901	1	0.997383	-0.00261704	Tiva	1	0	1	0	1	0	1	0
19	Bulgaria: Kolets	0	0	Tiva_core	1	21	41.86	25.318	224.768	1	0.998765	-0.00123458	Tiva	1	0	1	0	1	0	1	0
22	Bulgaria: Lilyache	0	0	Tiva_core	2	43	43.309	23.516	88.8424	1	0.976908	-0.0230922	Tiva	1	0	1	0	1	0	1	0
23	Bulgaria: Livade	0	0	Tiva_core	3	63	41.4	23.61	73.5247	1	0.967877	-0.0321232	Tiva	1	0	1	0	1	0	1	0
24	Bulgaria: Malko Tarnovo	0	0	Tiva_core	1	20.5	41.989	27.525	382.688	1	0.999959	-4.10964e-05	Tiva	1	0	1	0	1	0	1	0
25	Bulgaria: Novo Selo	0	0	Tiva_core	1	20.5	42.177	22.679	30.6161	1	0.919044	-0.0809562	Tiva	1	0	1	0	1	0	1	0
26	Bulgaria: Orlovets	0	0	Tiva_core	1	21	43.333	25.716	264.856	1	0.99948	-0.000520453	Tiva	1	0	1	0	1	0	1	0
27	Bulgaria: Ostar Kamak	0	0	Tiva_core	3	59	41.878	25.853	266.369	1	0.999496	-0.000503793	Tiva	1	0	1	0	1	0	1	0
28	Bulgaria: Parvomay	0	0	Tiva_core	1	18.5	41.41	23.138	38.4359	1	0.931597	-0.0684031	Tiva	1	0	1	0	1	0	1	0
29	Bulgaria: Petarch	0	0	Tiva_core	1	21	42.844	23.147	52.2671	1	0.949223	-0.0507766	Tiva	1	0	1	0	1	0	1	0
31	Bulgaria: Sevlievo	0	0	Tiva_core	2	43	43.467	25.217	227.37	1	0.998833	-0.00116732	Tiva	1	0	1	0	1	0	1	0
32	Bulgaria: Shumen	0	0	Tiva_core	1	22	43.246	26.913	361.05	1	0.999934	-6.55084e-05	Tiva	1	0	1	0	1	0	1	0
33	Bulgaria: Shumnatitsa	0	0	Tiva_core	3	62	42.297	23.626	104.983	1	0.983691	-0.0163094	Tiva	1	0	1	0	1	0	1	0
34	Bulgaria: Slivnitsa	0	0	Tiva_core	1	21	42.874	23.02	42.1034	1	0.936784	-0.0632161	Tiva	1	0	1	0	1	0	1	0
35	Bulgaria: Slivovo	0	0	Tiva_core	1	21	42.209	26.994	366.911	1	0.999942	-5.77381e-05	Tiva	1	0	1	0	1	0	1	0
36	Bulgaria: Slokoshtitsa	0	0	Tiva_core	1	22	42.253	22.695	37.3393	1	0.929956	-0.0700437	Tiva	1	0	1	0	1	0	1	0
37	Bulgaria: Stara Kresna	0	0	Tiva_core	2	40	41.797	23.211	61.5165	1	0.958399	-0.0416014	Tiva	1	0	1	0	1	0	1	0
38	Bulgaria: Strahilitsa	0	0	Tiva_core	3	63	43.489	26.916	363.626	1	0.999938	-6.19662e-05	Tiva	1	0	1	0	1	0	1	0
39	Bulgaria: Sungurlare	0	0	Tiva_core	1	22	42.786	26.751	347.2	1	0.999912	-8.82869e-05	Tiva	1	0	1	0	1	0	1	0
41	Bulgaria: Tulovo	0	0	Tiva_core	1	20	42.562	25.546	250.307	1	0.999288	-0.000712084	Tiva	1	0	1	0	1	0	1	0
42	Bulgaria: Urvich	0	0	Tiva_core	1	21	42.558	23.427	79.7964	1	0.971942	-0.0280579	Tiva	1	0	1	0	1	0	1	0
44	Greece: Alistrati	0	0	Tiva_core	3	65.5	41.077	23.973	86.2252	1	0.975572	-0.024428	Tiva	1	0	1	0	1	0	1	0
47	Greece: Katratzides	0.00833333	0.0166667	Tiva_core	3	66.5	41.12	26.147	232.617	0.992248	0.998958	0.00670947	Tiva	0	1	1	0	0.992248	0.00775194	1	0
50	Greece: Saint Kosmas	0	0	Tiva_core	3	61	41.084	24.669	137.686	1	0.99194	-0.00806042	Tiva	1	0	1	0	1	0	1	0
52	Macedonia: Berovo	0	0	Tiva_core	3	60.5	41.717	22.867	33.2003	1	0.923421	-0.0765787	Tiva	1	0	1	0	1	0	1	0
75	Turkey: Bozdağ	0	0	Tiva_core	3	62	38.367	28.103	301.459	1	0.999763	-0.000236539	Tiva	1	0	1	0	1	0	1	0
76	Turkey: Büyük Kalecik	0	0	Tiva_core	3	58	38.687	30.455	502.724	1	0.999997	-3.0948e-06	Tiva	1	0	1	0	1	0	1	0
77	Turkey: Davutköy	0	0	Tiva_core	2	40	39.963	27.208	245.895	1	0.999217	-0.000783064	Tiva	1	0	1	0	1	0	1	0
78	Turkey: Efes	0	0	Tiva_core	3	54	37.947	27.349	250.943	1	0.999298	-0.000702484	Tiva	1	0	1	0	1	0	1	0
79	Turkey: Ezine	0	0	Tiva_core	1	21	39.784	26.334	168.52	1	0.995852	-0.0041483	Tiva	1	0	1	0	1	0	1	0
80	Turkey: Karacabey	0	0	Tiva_core	3	63.5	40.223	28.341	347.069	1	0.999911	-8.85346e-05	Tiva	1	0	1	0	1	0	1	0
81	Turkey: Karakadılar	0.015	0.03	Tiva_core	3	68	40.01	26.94	225.835	0.985178	0.998794	0.0136157	Tiva	0	1	1	0	0.985178	0.0148221	1	0
82	Turkey: Keşan	0	0	Tiva_core	3	69	40.917	26.633	249.121	1	0.999269	-0.000730578	Tiva	1	0	1	0	1	0	1	0
83	Turkey: Kocabey	0	0	Tiva_core	3	58	39.352	28.217	311.544	1	0.99981	-0.000190362	Tiva	1	0	1	0	1	0	1	0
84	Turkey: Poyralı	0	0	Tiva_core	3	59	41.628	27.609	362.121	1	0.999936	-6.40154e-05	Tiva	1	0	1	0	1	0	1	0
85	Turkey: Safaalan	0	0	Tiva_core	3	61	41.432	28.087	383.067	1	0.999959	-4.07613e-05	Tiva	1	0	1	0	1	0	1	0
86	Turkey: Salihler	0	0	Tiva_core	3	69	39.181	26.826	189.67	1	0.99737	-0.00263004	Tiva	1	0	1	0	1	0	1	0
87	Turkey: Sarıcaali	0	0	Tiva_core	3	62.5	41.417	27.223	322.171	1	0.999849	-0.000151395	Tiva	1	0	1	0	1	0	1	0
88	Turkey: Sarıköy	0	0	Tiva_core	3	66	40.217	27.619	288.223	1	0.999685	-0.000314625	Tiva	1	0	1	0	1	0	1	0
10	Bulgaria: Dolni Koriten	0.0125	0.025	Tiva_edge	2	43	42.473	22.6	20.5773	0.988372	0.899493	-0.0888795	Tiva	0	1	1	0	0.988372	0.0116279	1	0
11	Bulgaria: Gabrene	0.115	0.05	Tiva_edge	1	22	41.375	22.965	25.2167	0.886364	0.909055	0.0226911	Tiva	0	1	1	0	0.886364	0.113636	1	0
18	Bulgaria: Kolarovo	0.05	0.0666667	Tiva_edge	3	61	41.355	23.126	34.2064	0.952592	0.92507	-0.027522	Tiva	0	1	1	0	0.952592	0.0474083	1	0
45	Greece: Archangelos	0.413333	0.32	Tiva_edge	3	65	41.05	22.291	3.81722	0.574935	0.633778	0.0588429	Tiva	0	1	1	0	0.574935	0.425065	1	0
46	Greece: Dafnochori	0.0616667	0.05	Tiva_edge	3	62	40.95	22.8	9.36462	0.940267	0.786014	-0.154253	Tiva	0	1	1	0	0.940267	0.0597327	1	0
48	Greece: Kentriko	0.0416667	0.05	Tiva_edge	3	64	41.167	22.9	11.2548	0.960678	0.826041	-0.134638	Tiva	0	1	1	0	0.960678	0.0393218	1	0
49	Greece: Mylochori	0.0333333	0	Tiva_edge	3	63	41.106	22.9	13.4341	0.968254	0.864593	-0.103661	Tiva	0	1	1	0	0.968254	0.031746	1	0
51	Macedonia: Bansko	0.025	0.05	Tiva_edge	1	20.5	41.383	22.767	17.6309	0.97561	0.892897	-0.0827129	Tiva	0	1	1	0	0.97561	0.0243902	1	0
53	Macedonia: Bigla	0	0	Tiva_edge	3	63	41.933	22.667	19.6668	1	0.897502	-0.102498	Tiva	1	0	1	0	1	0	1	0
54	Macedonia: Garnikovo	0.085	0.0633333	Tiva_edge	3	62	41.277	22.06	19.8833	0.920455	0.897965	-0.0224893	Tiva	0	1	1	0	0.920455	0.0795455	1	0
55	Macedonia: Mitrašinci	0	0	Tiva_edge	3	63	41.75	22.767	24.7732	1	0.908169	-0.0918313	Tiva	1	0	1	0	1	0	1	0
56	Macedonia: Stracin	0.37	0.333333	Tiva_edge	3	66	42.15	22.03	4.51978	0.628788	0.655557	0.0267687	Tiva	0	1	1	0	0.628788	0.371212	1	0
59	Serbia: Berovacko jezero	0.328333	0.216667	Tiva_edge	3	65	43.027	22.6	9.23584	0.662088	0.78326	0.121172	Tiva	0	1	1	0	0.662088	0.337912	1	0
60	Serbia: Borovsko polje	0.27	0.253333	Tiva_edge	3	64.5	42.97	22.721	18.398	0.736887	0.894659	0.157772	Tiva	0	1	1	0	0.736887	0.263113	1	0
63	Serbia: Gornja Sabanta	0.14	0.18	Tiva_edge	1	22	43.9	21	22.824	0.863636	0.904228	0.0405918	Tiva	0	1	1	0	0.863636	0.136364	1	0
64	Serbia: Grivac	0.141667	0.103333	Tiva_edge	3	67.5	43.967	20.667	23.7323	0.860802	0.906088	0.0452855	Tiva	0	1	1	0	0.860802	0.139198	1	0
70	Serbia: Sisevac	0.16	0.0333333	Tiva_edge	3	63	43.957	21.585	32.3816	0.842219	0.922056	0.0798371	Tiva	0	1	1	0	0.842219	0.157781	1	0
72	Serbia: Vitanovac	0.281667	0.283333	Tiva_edge	3	67	43.733	20.8	10.795	0.725218	0.81708	0.0918622	Tiva	0	1	1	0	0.725218	0.274782	1	0
73	Serbia: Vlasi	0.378333	0.31	Tiva_edge	3	63	42.999	22.638	11.8491	0.610598	0.837444	0.226846	Tiva	0	1	1	0	0.610598	0.389402	1	0
74	Serbia: Zli Do	0.025	0.05	Tiva_edge	3	63	42.422	22.453	14.331	0.975397	0.87828	-0.0971171	Tiva	0	1	1	0	0.975397	0.0246032	1	0
89	Albania: Bajzë	1	0	Tmac_core	3	67	42.303	19.441	-182.615	0	0.00309027	-0.00309027	Tmac	1	0	1	0	1	0	1	0
90	Albania: Bejar	1	0	Tmac_core	3	67.5	40.429	19.85	-187.596	0	0.00277586	-0.00277586	Tmac	1	0	1	0	1	0	1	0
91	Albania: Fushë-Krujë	1	0	Tmac_core	3	67.5	41.529	19.682	-177.962	0	0.00341667	-0.00341667	Tmac	1	0	1	0	1	0	1	0
92	Albania: Gracen	1	0	Tmac_core	3	65	41.157	19.949	-157.426	0	0.00531752	-0.00531752	Tmac	1	0	1	0	1	0	1	0
93	Albania: Kolsh	0.991667	0.0166667	Tmac_core	3	59.5	42.072	20.326	-139.222	0.00877193	0.00787239	0.000899539	Tmac	0	1	1	0	0.991228	0.00877193	1	0
94	Albania: Korab Mts.	1	0	Tmac_core	3	60.5	41.682	20.521	-111.672	0	0.0142529	-0.0142529	Tmac	1	0	1	0	1	0	1	0
95	Albania: Lushnjë	1	0	Tmac_core	3	69	41	19.664	-183.19	0	0.00305255	-0.00305255	Tmac	1	0	1	0	1	0	1	0
96	Albania: Pogradec	1	0	Tmac_core	3	65.5	40.931	20.64	-104.298	0	0.0167057	-0.0167057	Tmac	1	0	1	0	1	0	1	0
99	Bosnia and Herzegovina: Tavna Monastire	0.946667	0.106667	Tmac_core	3	58.5	44.6	19.067	-72.9668	0.0512821	0.0328119	0.0184701	Tmac	0	1	0	1	0.948718	0.0512821	0	1
100	Bosnia and Herzegovina: Visegrad	0.956667	0.0533333	Tmac_core	3	57	43.783	19.333	-80.9615	0.0431849	0.0276227	0.0155622	Tmac	0	1	0	1	0.956815	0.0431849	0	1
101	Greece: Ano Kaliniki	1	0	Tmac_core	3	69	40.853	21.45	-49.6899	0	0.054184	-0.054184	Tmac	1	0	1	0	1	0	1	0
102	Greece: Kerameia	1	0	Tmac_core	3	69	39.562	22.081	-120.705	0	0.0117329	-0.0117329	Tmac	1	0	1	0	1	0	1	0
103	Greece: Kounoupena	1	0	Tmac_core	3	68	39.683	19.764	-242.965	0	0.000841938	-0.000841938	Tmac	1	0	1	0	1	0	1	0
105	Greece: Negrades	1	0	Tmac_core	3	68.5	39.847	20.663	-176.427	0	0.00353117	-0.00353117	Tmac	1	0	1	0	1	0	1	0
106	Greece: Paliambela	1	0	Tmac_core	3	67	38.909	20.97	-240.882	0	0.000880719	-0.000880719	Tmac	1	0	1	0	1	0	1	0
111	Greece: Zygos-Mikro	1	0	Tmac_core	3	69	39.823	21.261	-151.433	0	0.00605136	-0.00605136	Tmac	1	0	1	0	1	0	1	0
112	Kosovo: Doganovic	0.956667	0.0866667	Tmac_core	3	63.5	42.216	21.189	-67.1238	0.0397463	0.0372197	0.00252663	Tmac	0	1	0	1	0.960254	0.0397463	0	1
113	Kosovo: Karagač	0.958333	0.05	Tmac_core	3	61.5	42.64	20.309	-115.657	0.0404568	0.0130787	0.0273781	Tmac	0	1	1	0	0.959543	0.0404568	1	0
114	Kosovo: Kijevo	0.955	0.09	Tmac_core	3	60	42.568	20.728	-112.541	0.0416667	0.0139882	0.0276785	Tmac	0	1	0	1	0.958333	0.0416667	0.333333	0.666667
116	Kosovo: Pristina	0.875	0.216667	Tmac_core	3	62.5	42.666	21.172	-85.6556	0.120196	0.0249624	0.0952334	Tmac	0	1	0	1	0.879804	0.120196	0	1
117	Kosovo: Xërze	0.9	0.1	Tmac_core	1	20.5	42.341	20.573	-118.868	0.097561	0.0122048	0.0853562	Tmac	0	1	1	0	0.902439	0.097561	1	0
119	Macedonia: Debreste	1	0	Tmac_core	3	69	41.502	21.293	-44.3314	0	0.0608173	-0.0608173	Tmac	1	0	1	0	1	0	1	0
121	Macedonia: Gostivar	0.945	0.11	Tmac_core	3	64.5	41.817	20.899	-88.6371	0.0544974	0.02341	0.0310873	Tmac	0	1	1	0	0.945503	0.0544974	1	0
127	Macedonia: Vrbjani	1	0	Tmac_core	3	69	41.413	20.816	-82.7712	0	0.0265662	-0.0265662	Tmac	1	0	1	0	1	0	1	0
128	Montenegro: Bjeloši	1	0	Tmac_core	3	67	42.374	18.907	-202.589	0	0.0020097	-0.0020097	Tmac	1	0	1	0	1	0	1	0
129	Montenegro: Donji Lokanj	1	0	Tmac_core	3	67	41.9	19.267	-218.603	0	0.00142337	-0.00142337	Tmac	1	0	1	0	1	0	1	0
131	Serbia: Delimedje	0.901667	0.163333	Tmac_core	3	62	43.091	20.265	-72.6084	0.0970363	0.0330674	0.0639689	Tmac	0	1	0	1	0.902964	0.0970363	0	1
133	Serbia: Dojni Dusnik	0.865	0.27	Tmac_core	3	60.5	43.159	22.127	-24.731	0.132114	0.092775	0.0393388	Tmac	0	1	0	1	0.867886	0.132114	0	1
135	Serbia: Grcak	0.783333	0.266667	Tmac_core	3	64	43.467	20.95	-20.433	0.210566	0.101781	0.108784	Tmac	0	1	0	1	0.789434	0.210566	0	1
136	Serbia: Grdelica	0.856667	0.186667	Tmac_core	3	60.5	42.874	22.066	-35.6621	0.140244	0.0733086	0.0669353	Tmac	0	1	0	1	0.859756	0.140244	0	1
139	Serbia: Kesino Jezero	0.9	0.1	Tmac_core	1	20	42.786	22.245	-20.0211	0.1	0.102684	-0.00268435	Tmac	0	1	0	1	0.9	0.1	0	1
142	Serbia: Ljubovija	0.93	0.14	Tmac_core	3	60	44.2	19.4	-48.5513	0.0665446	0.0555314	0.0110132	Tmac	0	1	0	1	0.933455	0.0665446	0	1
143	Serbia: Lucane	0.941667	0.116667	Tmac_core	3	62	42.417	21.717	-33.5894	0.0568333	0.0766522	-0.0198189	Tmac	0	1	0	1	0.943167	0.0568333	0	1
144	Serbia: Preševo	0.9275	0.145	Tmac_core	2	42.5	42.306	21.656	-30.8626	0.0706763	0.0812962	-0.01062	Tmac	0	1	0	1	0.929324	0.0706763	0	1
148	Serbia: Todorovce	0.858333	0.15	Tmac_core	3	62	42.875	21.866	-51.9473	0.139691	0.0516088	0.0880821	Tmac	0	1	0	1	0.860309	0.139691	0	1
104	Greece: Livadia	0.75	0.32	Tmac_edge	1	22	41.283	23.017	-22.4214	0.25	0.0975094	0.152491	Tmac	0	1	0	1	0.75	0.25	0	1
107	Greece: Pefkodasos	0.833333	0.306667	Tmac_edge	3	68	41.03	22.58	-9.34383	0.169302	0.224554	-0.0552526	Tmac	0	1	0	1	0.830698	0.169302	0.333333	0.666667
108	Greece: Seli	1	0	Tmac_edge	3	68.5	40.567	22.022	-53.6577	0	0.0497419	-0.0497419	Tmac	1	0	1	0	1	0	1	0
109	Greece: Trilofos	1	0	Tmac_edge	3	69	40.358	22.477	-45.4229	0	0.0594056	-0.0594056	Tmac	1	0	1	0	1	0	1	0
110	Greece: Vryta	1	0	Tmac_edge	1	23	40.8	21.919	-30.1907	0	0.0824783	-0.0824783	Tmac	1	0	1	0	1	0	1	0
115	Kosovo: Prepolac	0.923333	0.12	Tmac_edge	3	61	43.009	21.233	-76.145	0.0744513	0.0306457	0.0438056	Tmac	0	1	0	1	0.925549	0.0744513	0	1
118	Macedonia: Bitolsko	1	0	Tmac_edge	3	67.5	41.151	21.5053	-27.7493	0	0.0869304	-0.0869304	Tmac	1	0	0	1	1	0	1	0
120	Macedonia: Dojran	0.821667	0.25	Tmac_edge	3	61	41.241	22.718	-1.80768	0.178931	0.446117	-0.267185	Tmac	0	1	0	1	0.821069	0.178931	0	1
122	Macedonia: Karbinci	0.975	0.05	Tmac_edge	1	20.5	41.767	22.233	-19.6615	0.0243902	0.103484	-0.0790937	Tmac	0	1	0	1	0.97561	0.0243902	0	1
123	Macedonia: Loznani	1	0	Tmac_edge	3	68	41.221	21.446	-31.8051	0	0.0796491	-0.0796491	Tmac	1	0	0	1	1	0	1	0
124	Macedonia: Petrovac	0.93	0.14	Tmac_edge	3	66	41.939	21.615	-43.1758	0.0683737	0.062343	0.00603065	Tmac	0	1	1	0	0.931626	0.0683737	0	1
125	Macedonia: Probistip	0.91	0.18	Tmac_edge	3	64	41.983	22.167	-14.8931	0.0863636	0.11991	-0.0335461	Tmac	0	1	1	0	0.913636	0.0863636	0	1
126	Macedonia: Rugince	0.766667	0.226667	Tmac_edge	3	66.5	42.148	21.977	-6.12799	0.233669	0.309332	-0.0756634	Tmac	0	1	1	0	0.766331	0.233669	0	1
130	Serbia: Blato	0.945	0.11	Tmac_edge	3	64	43.301	20.73	-35.5924	0.0548341	0.0734193	-0.0185852	Tmac	0	1	1	0	0.945166	0.0548341	0	1
132	Serbia: Divcibare	0.835	0.263333	Tmac_edge	3	63	44.1	19.933	-25.5846	0.159338	0.0910914	0.0682465	Tmac	0	1	1	0	0.840662	0.159338	0	1
134	Serbia: Gornji Varbes	0.855	0.223333	Tmac_edge	3	63.5	43.204	21.963	-33.6259	0.1413	0.0765862	0.0647135	Tmac	0	1	1	0	0.8587	0.1413	0	1
137	Serbia: Jezero Ploce	0.766667	0.166667	Tmac_edge	3	62.5	43.283	22.142	-19.0872	0.239837	0.104763	0.135075	Tmac	0	1	1	0	0.760163	0.239837	0	1
138	Serbia: Karan	0.876667	0.213333	Tmac_edge	3	63	43.888	19.926	-32.1333	0.118908	0.0791018	0.0398062	Tmac	0	1	1	0	0.881092	0.118908	0	1
141	Serbia: Ljuberadja	0.596667	0.346667	Tmac_edge	3	65	43.032	22.395	-6.89079	0.399711	0.287719	0.111993	Tmac	0	1	1	0	0.600289	0.399711	0	1
145	Serbia: Promaja	0.765	0.27	Tmac_edge	3	64.5	42.678	22.357	-7.46664	0.224806	0.271845	-0.0470389	Tmac	0	1	1	0	0.775194	0.224806	0	1
146	Serbia: Rataje	0.845	0.17	Tmac_edge	3	61.5	43.477	21.106	-24.5043	0.153075	0.0932359	0.0598394	Tmac	0	1	1	0	0.846925	0.153075	0	1
147	Serbia: Stanisinci	0.848333	0.17	Tmac_edge	3	61.5	43.517	20.883	-12.9914	0.14579	0.149927	-0.00413753	Tmac	0	1	1	0	0.85421	0.14579	0	1
149	Serbia: Vranje	0.8125	0.325	Tmac_edge	2	36.5	42.606	21.856	-37.2219	0.179864	0.0708855	0.108979	Tmac	0	1	1	0	0.820136	0.179864	0	1
	Pairwise species comparison for T. ivanbureschi vs. T. cristatus.
population_no.	Locality	Average_Ancestry (S)	Average_Heterozygosity (H)	Core/edge	SampleSize	SampleSize_alleles	Latitude	Longitude	min_distance	HI_obs	HI_exp	residual	Genetically dominant species	nuDNA_nointrotression	nuDNA_introgression	mtDNA_nointrogression	nuDNA_introgression	nuDNA_nointrotression_frac	nuDNA_introgression_frac	mtDNA_nointrogression_frac	mtDNA_introgression_frac
1	Bulgaria: Alepu	0	0	Tiva_core	3	69	42.348	27.714	214.242	1	0.998144	-0.0018558	Tiva	1	0	1	0	1	0	1	0
2	Bulgaria: Alexandrovo	0.0166667	0.0333333	Tiva_core	3	62.5	42.601	25.093	117.889	0.983476	0.989571	0.00609477	Tiva	0	1	1	0	0.983476	0.0165239	1	0
3	Bulgaria: Bata	0	0	Tiva_core	2	44	42.463	24.198	95.0097	1	0.984286	-0.0157138	Tiva	1	0	1	0	1	0	1	0
4	Bulgaria: Belopoltsi	0	0	Tiva_core	1	22	41.524	25.796	248.478	1	0.998995	-0.0010049	Tiva	1	0	1	0	1	0	1	0
5	Bulgaria: Bolata	0	0	Tiva_core	3	57.5	43.384	28.471	151.038	1	0.994242	-0.0057584	Tiva	1	0	1	0	1	0	1	0
6	Bulgaria: Byaga	0	0	Tiva_core	1	22	42.079	24.393	140.615	1	0.99306	-0.0069404	Tiva	1	0	1	0	1	0	1	0
7	Bulgaria: Chukovo	0	0	Tiva_core	3	64.5	41.489	25.457	236.272	0.99187	0.998749	0.00687948	Tiva	0	1	1	0	0.99187	0.00813008	1	0
8	Bulgaria: Dendrariuma	0	0	Tiva_core	3	61	42.628	23.228	60.1654	1	0.970666	-0.0293344	Tiva	1	0	1	0	1	0	1	0
14	Bulgaria: Iliya	0	0	Tiva_core	2	42	42.075	22.797	128.931	1	0.991443	-0.0085575	Tiva	1	0	1	0	1	0	1	0
15	Bulgaria: Izgrev	0	0	Tiva_core	3	57	43.594	26.977	70.3772	1	0.975569	-0.0244305	Tiva	1	0	1	0	1	0	1	0
16	Bulgaria: Karlovo	0	0	Tiva_core	3	64	42.633	24.817	101.134	1	0.985918	-0.0140819	Tiva	1	0	1	0	1	0	1	0
19	Bulgaria: Kolets	0	0	Tiva_core	1	21	41.86	25.318	195.064	1	0.997383	-0.0026168	Tiva	1	0	1	0	1	0	1	0
20	Bulgaria: Kykrina	0.045	0	Tiva_core	2	40.5	43.107	24.865	67.0989	0.954545	0.974091	0.0195453	Tiva	0	1	1	0	0.954545	0.0454545	1	0
21	Bulgaria: Levski	0.0233333	0.0466667	Tiva_core	3	67.5	43.417	25.133	42.1308	0.977609	0.959473	-0.0181368	Tiva	0	1	1	0	0.977609	0.0223906	1	0
23	Bulgaria: Livade	0	0	Tiva_core	3	63	41.4	23.61	195.691	1	0.997413	-0.0025875	Tiva	1	0	1	0	1	0	1	0
24	Bulgaria: Malko Tarnovo	0	0	Tiva_core	1	20.5	41.989	27.525	240.8	1	0.998847	-0.0011531	Tiva	1	0	1	0	1	0	1	0
25	Bulgaria: Novo Selo	0	0	Tiva_core	1	20.5	42.177	22.679	121.094	1	0.990152	-0.009848	Tiva	1	0	1	0	1	0	1	0
26	Bulgaria: Orlovets	0	0	Tiva_core	1	21	43.333	25.716	53.254	1	0.966793	-0.0332065	Tiva	1	0	1	0	1	0	1	0
27	Bulgaria: Ostar Kamak	0	0	Tiva_core	3	59	41.878	25.853	215.339	1	0.99818	-0.0018196	Tiva	1	0	1	0	1	0	1	0
28	Bulgaria: Parvomay	0	0	Tiva_core	1	18.5	41.41	23.138	194.994	1	0.99738	-0.0026201	Tiva	1	0	1	0	1	0	1	0
30	Bulgaria: Rakovski	0.0166667	0	Tiva_core	3	66.5	42.267	24.967	141.276	0.985185	0.993141	0.00795601	Tiva	0	1	1	0	0.985185	0.0148148	1	0
31	Bulgaria: Sevlievo	0	0	Tiva_core	2	43	43.467	25.217	38.9998	1	0.957135	-0.0428651	Tiva	1	0	1	0	1	0	1	0
32	Bulgaria: Shumen	0	0	Tiva_core	1	22	43.246	26.913	94.6591	1	0.984187	-0.0158127	Tiva	1	0	1	0	1	0	1	0
33	Bulgaria: Shumnatitsa	0	0	Tiva_core	3	62	42.297	23.626	97.061	1	0.984853	-0.0151471	Tiva	1	0	1	0	1	0	1	0
34	Bulgaria: Slivnitsa	0	0	Tiva_core	1	21	42.874	23.02	38.7741	1	0.956958	-0.0430421	Tiva	1	0	1	0	1	0	1	0
35	Bulgaria: Slivovo	0	0	Tiva_core	1	21	42.209	26.994	199.919	1	0.997601	-0.0023986	Tiva	1	0	1	0	1	0	1	0
36	Bulgaria: Slokoshtitsa	0	0	Tiva_core	1	22	42.253	22.695	112.731	1	0.988561	-0.0114393	Tiva	1	0	1	0	1	0	1	0
37	Bulgaria: Stara Kresna	0	0	Tiva_core	2	40	41.797	23.211	151.61	1	0.9943	-0.0056999	Tiva	1	0	1	0	1	0	1	0
38	Bulgaria: Strahilitsa	0	0	Tiva_core	3	63	43.489	26.916	74.8774	1	0.977462	-0.022538	Tiva	1	0	1	0	1	0	1	0
39	Bulgaria: Sungurlare	0	0	Tiva_core	1	22	42.786	26.751	133.2	1	0.992073	-0.0079272	Tiva	1	0	1	0	1	0	1	0
41	Bulgaria: Tulovo	0	0	Tiva_core	1	20	42.562	25.546	138.305	1	0.992765	-0.007235	Tiva	1	0	1	0	1	0	1	0
42	Bulgaria: Urvich	0	0	Tiva_core	1	21	42.558	23.427	66.3174	1	0.973726	-0.0262738	Tiva	1	0	1	0	1	0	1	0
44	Greece: Alistrati	0	0	Tiva_core	3	65.5	41.077	23.973	235.633	1	0.998735	-0.001265	Tiva	1	0	1	0	1	0	1	0
47	Greece: Katratzides	0.00833333	0.0166667	Tiva_core	3	66.5	41.12	26.147	302.017	0.992248	0.999615	0.00736694	Tiva	0	1	1	0	0.992248	0.00775194	1	0
50	Greece: Saint Kosmas	0	0	Tiva_core	3	61	41.084	24.669	252.893	1	0.999072	-0.0009285	Tiva	1	0	1	0	1	0	1	0
52	Macedonia: Berovo	0	0	Tiva_core	3	60.5	41.717	22.867	165.599	1	0.995564	-0.0044362	Tiva	1	0	1	0	1	0	1	0
53	Macedonia: Bigla	0	0	Tiva_core	3	63	41.933	22.667	147.079	1	0.993818	-0.0061818	Tiva	1	0	1	0	1	0	1	0
55	Macedonia: Mitrašinci	0	0	Tiva_core	3	63	41.75	22.767	164.333	1	0.995462	-0.0045383	Tiva	1	0	1	0	1	0	1	0
75	Turkey: Bozdağ	0	0	Tiva_core	3	62	38.367	28.103	635.797	1	0.999999	-1e-06	Tiva	1	0	1	0	1	0	1	0
76	Turkey: Büyük Kalecik	0	0	Tiva_core	3	58	38.687	30.455	684.562	1	1	-4e-07	Tiva	1	0	1	0	1	0	1	0
77	Turkey: Davutköy	0	0	Tiva_core	2	40	39.963	27.208	444.233	1	0.99997	-3.01e-05	Tiva	1	0	1	0	1	0	1	0
78	Turkey: Efes	0	0	Tiva_core	3	54	37.947	27.349	661.438	1	0.999999	-6e-07	Tiva	1	0	1	0	1	0	1	0
79	Turkey: Ezine	0	0	Tiva_core	1	21	39.784	26.334	438.779	1	0.999967	-3.32e-05	Tiva	1	0	1	0	1	0	1	0
80	Turkey: Karacabey	0	0	Tiva_core	3	63.5	40.223	28.341	448.314	1	0.999972	-2.8e-05	Tiva	1	0	1	0	1	0	1	0
81	Turkey: Karakadılar	0.015	0.03	Tiva_core	3	68	40.01	26.94	434.524	0.985178	0.999964	0.0147862	Tiva	0	1	1	0	0.985178	0.0148221	1	0
82	Turkey: Keşan	0	0	Tiva_core	3	69	40.917	26.633	330.554	1	0.999769	-0.0002309	Tiva	1	0	1	0	1	0	1	0
83	Turkey: Kocabey	0	0	Tiva_core	3	58	39.352	28.217	534.156	1	0.999994	-6e-06	Tiva	1	0	1	0	1	0	1	0
84	Turkey: Poyralı	0	0	Tiva_core	3	59	41.628	27.609	280.157	1	0.99943	-0.0005696	Tiva	1	0	1	0	1	0	1	0
85	Turkey: Safaalan	0	0	Tiva_core	3	61	41.432	28.087	317.572	1	0.999709	-0.0002914	Tiva	1	0	1	0	1	0	1	0
86	Turkey: Salihler	0	0	Tiva_core	3	69	39.181	26.826	517.717	1	0.999992	-8.1e-06	Tiva	1	0	1	0	1	0	1	0
87	Turkey: Sarıcaali	0	0	Tiva_core	3	62.5	41.417	27.223	288.935	1	0.999513	-0.0004867	Tiva	1	0	1	0	1	0	1	0
88	Turkey: Sarıköy	0	0	Tiva_core	3	66	40.217	27.619	426.269	1	0.999958	-4.16e-05	Tiva	1	0	1	0	1	0	1	0
9	Bulgaria: Dolni Dabnik	0.1	0.1	Tiva_edge	2	21	43.404	24.48	23.3046	0.904762	0.94321	0.0384486	Tiva	0	1	1	0	0.904762	0.0952381	1	0
12	Bulgaria: Gintsi	0	0	Tiva_edge	2	44	43.033	23.132	19.061	1	0.938728	-0.0612717	Tiva	1	0	1	0	1	0	1	0
13	Bulgaria: Golesh	0	0	Tiva_edge	3	65	43.046	22.947	23.8734	1	0.943788	-0.0562125	Tiva	1	0	1	0	1	0	1	0
17	Bulgaria: Karlukovo	0.145	0.24	Tiva_edge	2	42.5	43.176	24.078	17.1839	0.859358	0.936629	0.0772716	Tiva	0	1	1	0	0.859358	0.140642	1	0
22	Bulgaria: Lilyache	0	0	Tiva_edge	2	43	43.309	23.516	6.02843	1	0.922616	-0.0773836	Tiva	1	0	1	0	1	0	1	0
29	Bulgaria: Petarch	0	0	Tiva_edge	1	21	42.844	23.147	38.8912	1	0.95705	-0.0429497	Tiva	1	0	1	0	1	0	1	0
43	Bulgaria: Zverino	0.00833333	0.0166667	Tiva_edge	3	64	43.094	23.58	15.0789	0.992424	0.934199	-0.0582247	Tiva	0	1	1	0	0.992424	0.00757576	1	0
158	Czech Republic: Třebohostice	1	0	Tcri_core	3	67	50.033	14.733	-520.327	0	8.19829e-06	-8.19829e-06	Tcri	1	0	1	0	1	0	1	0
159	France: Mayenne	1	0	Tcri_core	3	69	48.3	-0.617	-1451.25	0	4.67834e-13	-4.67834e-13	Tcri	1	0	1	0	1	0	1	0
160	Germany: Braunschweig	1	0	Tcri_core	3	68	52.27	10.587	-892.607	0	1.03981e-08	-1.03981e-08	Tcri	1	0	1	0	1	0	1	0
161	Netherlands: Heeze	1	0	Tcri_core	3	68	51.393	5.535	-1106.65	0	2.24635e-10	-2.24635e-10	Tcri	1	0	1	0	1	0	1	0
162	Netherlands: Leemkuilen Tongeren	1	0	Tcri_core	3	67.5	52.362	5.928	-1139.86	0	1.23898e-10	-1.23898e-10	Tcri	1	0	1	0	1	0	1	0
163	Poland: Tłumaczów quarry	1	0	Tcri_core	3	69	50.558	16.434	-530.682	0	6.81065e-06	-6.81065e-06	Tcri	1	0	1	0	1	0	1	0
165	Romania: Bogdana	1	0	Tcri_core	3	67	47.033	23.017	-325.171	0	0.000270579	-0.000270579	Tcri	1	0	1	0	1	0	1	0
166	Romania: Brădătel	0.993333	0.0133333	Tcri_core	3	66	47.491	26.178	-241.833	0.00724638	0.00120441	0.00604197	Tcri	0	1	1	0	0.992754	0.00724638	1	0
167	Romania: Budeni	1	0	Tcri_core	3	69	45.768	26.839	-54.1738	0	0.0347525	-0.0347525	Tcri	1	0	1	0	1	0	1	0
168	Romania: Ciceu	1	0	Tcri_core	3	68	46.404	25.79	-161.788	0	0.00505333	-0.00505333	Tcri	1	0	1	0	1	0	1	0
170	Romania: Craciunesti	1	0	Tcri_core	3	67	47.927	23.899	-381.881	0	9.79544e-05	-9.79544e-05	Tcri	1	0	1	0	1	0	1	0
172	Romania: Hurezani	1	0	Tcri_core	3	54.5	44.829	23.639	-143.361	0	0.00703048	-0.00703048	Tcri	1	0	1	0	1	0	1	0
174	Romania: Meri	1	0	Tcri_core	3	66	45.22	23.382	-191.306	0	0.00297768	-0.00297768	Tcri	1	0	1	0	1	0	1	0
176	Romania: Picâturile	1	0	Tcri_core	3	62	44.483	23.867	-100.864	0	0.0150551	-0.0150551	Tcri	1	0	1	0	1	0	1	0
178	Romania: Săcărâmb	1	0	Tcri_core	3	69	45.9709	23.0471	-249.288	0	0.00105372	-0.00105372	Tcri	1	0	1	0	1	0	1	0
180	Romania: Sighisoara	1	0	Tcri_core	3	68	46.207	24.759	-220.72	0	0.00175806	-0.00175806	Tcri	1	0	1	0	1	0	1	0
181	Romania: Sinaia	1	0	Tcri_core	3	60	45.333	25.55	-131.145	0	0.00875126	-0.00875126	Tcri	1	0	1	0	1	0	1	0
183	Romania: Tîrgoviste	1	0	Tcri_core	3	66	44.933	25.45	-112.975	0	0.0121165	-0.0121165	Tcri	1	0	1	0	1	0	1	0
184	Romania: Videle	1	0	Tcri_core	3	62.5	44.267	25.517	-46.715	0	0.0397151	-0.0397151	Tcri	1	0	1	0	1	0	1	0
185	Romania: Virfuri	1	0	Tcri_core	3	67	46.283	22.467	-238.7	0	0.00127388	-0.00127388	Tcri	1	0	1	0	1	0	1	0
186	Romania: Visuia	1	0	Tcri_core	3	60	46.8387	24.3046	-282.996	0	0.000576003	-0.000576003	Tcri	1	0	1	0	1	0	1	0
187	Romania: Zeicani	1	0	Tcri_core	1	20	45.506	22.709	-195.24	0	0.00277523	-0.00277523	Tcri	1	0	1	0	1	0	1	0
188	Russia: Verkh Kvazhva	1	0	Tcri_core	1	22	58.383	56.383	-2182.54	0	9.5458e-19	-9.5458e-19	Tcri	1	0	1	0	1	0	1	0
189	Serbia: Bor	0.975	0.05	Tcri_core	3	64	44.033	22.133	-50.6875	0.0234488	0.0369883	-0.0135395	Tcri	0	1	0	1	0.976551	0.0234488	0	1
190	Serbia: Duboka	0.781667	0.203333	Tcri_core	3	67	44.569	21.766	-70.156	0.224057	0.0260955	0.197962	Tcri	0	1	0	1	0.775943	0.224057	0	1
193	Serbia: Klokocevac	0.976667	0.0466667	Tcri_core	3	65.5	44.333	22.2	-77.5384	0.0227513	0.0228634	-0.000112047	Tcri	0	1	0	1	0.977249	0.0227513	0	1
197	Serbia: Miroč	0.991667	0.0166667	Tcri_core	3	59.5	44.483	22.333	-96.6468	0.00854701	0.0162346	-0.00768762	Tcri	0	1	1	0	0.991453	0.00854701	1	0
201	Serbia: Sikole	0.956667	0.0866667	Tcri_core	3	64	44.177	22.313	-72.1676	0.0393398	0.0251724	0.0141674	Tcri	0	1	0	1	0.96066	0.0393398	0	1
202	Serbia: Štubik	1	0	Tcri_core	3	64.5	44.292	22.358	-83.6381	0	0.0204963	-0.0204963	Tcri	1	0	1	0	1	0	1	0
206	Slovakia: Prešov	1	0	Tcri_core	3	66	48.983	21.25	-389.69	0	8.51635e-05	-8.51635e-05	Tcri	1	0	1	0	1	0	1	0
207	Ukraine: Dertsen	1	0	Tcri_core	3	68.5	48.3548	22.6497	-401.958	0	6.83563e-05	-6.83563e-05	Tcri	1	0	1	0	1	0	1	0
208	Ukraine: Myluvannya	1	0	Tcri_core	3	69	48.9747	24.9389	-430.955	0	4.06633e-05	-4.06633e-05	Tcri	1	0	1	0	1	0	1	0
209	Ukraine: Vyshkivsky Pass	1	0	Tcri_core	3	69	48.7011	23.6345	-458.392	0	2.48707e-05	-2.48707e-05	Tcri	1	0	1	0	1	0	1	0
151	Bulgaria: Borovan	0.975	0.0166667	Tcri_edge	3	62	43.409	23.769	-15.1954	0.0243902	0.0698582	-0.0454679	Tcri	0	1	0	1	0.97561	0.0243902	0.666667	0.333333
152	Bulgaria: Borovitsa	0.983333	0.0333333	Tcri_edge	3	58	43.59	22.77	-19.8025	0.0166667	0.0643316	-0.0476649	Tcri	0	1	1	0	0.983333	0.0166667	1	0
155	Bulgaria: Montana	1	0	Tcri_edge	3	62	43.416	23.222	-22.824	0	0.0609432	-0.0609432	Tcri	1	0	1	0	1	0	1	0
157	Bulgaria: Tosheva yama cave	1	0	Tcri_edge	3	63.5	43.265	23.346	-10.5451	0	0.0759276	-0.0759276	Tcri	1	0	1	0	1	0	1	0
164	Romania: Amarasti de Jos	1	0	Tcri_edge	3	63.5	43.965	24.157	-39.0482	0	0.0455656	-0.0455656	Tcri	1	0	1	0	1	0	1	0
196	Serbia: Milanovac	0.71	0.333333	Tcri_edge	3	66	44.183	21.6	-31.2056	0.301257	0.0524374	0.248819	Tcri	0	1	0	1	0.698743	0.301257	0	1
205	Serbia: Zlot	0.965	0.07	Tcri_edge	3	63.5	44.011	21.967	-39.4576	0.0321705	0.0452321	-0.0130615	Tcri	0	1	0	1	0.967829	0.0321705	0	1
	Pairwise species comparison for T. ivanbureschi vs. T. dobrogicus.
population_no.	Locality	Average_Ancestry (S)	Average_Heterozygosity (H)	Core/edge	SampleSize	SampleSize_alleles	Latitude	Longitude	min_distance	HI_obs	HI_exp	residual	Genetically dominant species	nuDNA_nointrotression	nuDNA_introgression	mtDNA_nointrogression	nuDNA_introgression	nuDNA_nointrotression_frac	nuDNA_introgression_frac	mtDNA_nointrogression_frac	mtDNA_introgression_frac
1	Bulgaria: Alepu	0	0	Tiva_core	3	69	42.348	27.714	159.571	1	0.998514	-0.00148573	Tiva	1	0	1	0	1	0	1	0
3	Bulgaria: Bata	0	0	Tiva_core	2	44	42.463	24.198	119.835	1	0.998377	-0.00162328	Tiva	1	0	1	0	1	0	1	0
4	Bulgaria: Belopoltsi	0	0	Tiva_core	1	22	41.524	25.796	222.752	1	0.998709	-0.00129065	Tiva	1	0	1	0	1	0	1	0
6	Bulgaria: Byaga	0	0	Tiva_core	1	22	42.079	24.393	162.388	1	0.998524	-0.00147643	Tiva	1	0	1	0	1	0	1	0
7	Bulgaria: Chukovo	0	0	Tiva_core	3	64.5	41.489	25.457	225.471	0.99187	0.998717	0.00684723	Tiva	0	1	1	0	0.99187	0.00813008	1	0
8	Bulgaria: Dendrariuma	0	0	Tiva_core	3	61	42.628	23.228	104.784	1	0.998321	-0.00167863	Tiva	1	0	1	0	1	0	1	0
12	Bulgaria: Gintsi	0	0	Tiva_core	2	44	43.033	23.132	59.1146	1	0.998142	-0.00185842	Tiva	1	0	1	0	1	0	1	0
13	Bulgaria: Golesh	0	0	Tiva_core	2	65	43.046	22.947	56.8531	1	0.998132	-0.00186781	Tiva	1	0	1	0	1	0	1	0
14	Bulgaria: Iliya	0	0	Tiva_core	2	42	42.075	22.797	165.376	1	0.998533	-0.00146662	Tiva	1	0	1	0	1	0	1	0
16	Bulgaria: Karlovo	0	0	Tiva_core	3	64	42.633	24.817	99.24	1	0.998301	-0.00169948	Tiva	1	0	1	0	1	0	1	0
19	Bulgaria: Kolets	0	0	Tiva_core	1	21	41.86	25.318	184.278	1	0.998594	-0.00140615	Tiva	1	0	1	0	1	0	1	0
22	Bulgaria: Lilyache	0	0	Tiva_core	2	43	43.309	23.516	33.2677	1	0.998031	-0.00196856	Tiva	1	0	1	0	1	0	1	0
23	Bulgaria: Livade	0	0	Tiva_core	3	63	41.4	23.61	240.284	1	0.998759	-0.00124121	Tiva	1	0	1	0	1	0	1	0
24	Bulgaria: Malko Tarnovo	0	0	Tiva_core	1	20.5	41.989	27.525	199.382	1	0.99864	-0.00135963	Tiva	1	0	1	0	1	0	1	0
25	Bulgaria: Novo Selo	0	0	Tiva_core	1	20.5	42.177	22.679	155.438	1	0.998501	-0.00149947	Tiva	1	0	1	0	1	0	1	0
26	Bulgaria: Orlovets	0	0	Tiva_core	1	21	43.333	25.716	22.9129	1	0.997396	-0.0026037	Tiva	1	0	1	0	1	0	1	0
27	Bulgaria: Ostar Kamak	0	0	Tiva_core	3	59	41.878	25.853	183.97	1	0.998593	-0.00140712	Tiva	1	0	1	0	1	0	1	0
28	Bulgaria: Parvomay	0	0	Tiva_core	1	18.5	41.41	23.138	238.678	1	0.998754	-0.00124564	Tiva	1	0	1	0	1	0	1	0
29	Bulgaria: Petarch	0	0	Tiva_core	1	21	42.844	23.147	80.0283	1	0.998226	-0.00177379	Tiva	1	0	1	0	1	0	1	0
31	Bulgaria: Sevlievo	0	0	Tiva_core	2	43	43.467	25.217	6.53046	1	0.796751	-0.203249	Tiva	1	0	1	0	1	0	1	0
32	Bulgaria: Shumen	0	0	Tiva_core	1	22	43.246	26.913	59.402	1	0.998143	-0.00185722	Tiva	1	0	1	0	1	0	1	0
33	Bulgaria: Shumnatitsa	0	0	Tiva_core	3	62	42.297	23.626	141.781	1	0.998454	-0.0015458	Tiva	1	0	1	0	1	0	1	0
34	Bulgaria: Slivnitsa	0	0	Tiva_core	1	21	42.874	23.02	75.8148	1	0.998209	-0.00179055	Tiva	1	0	1	0	1	0	1	0
35	Bulgaria: Slivovo	0	0	Tiva_core	1	21	42.209	26.994	170.651	1	0.99855	-0.0014495	Tiva	1	0	1	0	1	0	1	0
36	Bulgaria: Slokoshtitsa	0	0	Tiva_core	1	22	42.253	22.695	146.895	1	0.998472	-0.00152827	Tiva	1	0	1	0	1	0	1	0
37	Bulgaria: Stara Kresna	0	0	Tiva_core	2	40	41.797	23.211	196.193	1	0.998631	-0.00136933	Tiva	1	0	1	0	1	0	1	0
38	Bulgaria: Strahilitsa	0	0	Tiva_core	3	63	43.489	26.916	36.3102	1	0.998045	-0.00195527	Tiva	1	0	1	0	1	0	1	0
39	Bulgaria: Sungurlare	0	0	Tiva_core	1	22	42.786	26.751	103.355	1	0.998316	-0.00168399	Tiva	1	0	1	0	1	0	1	0
41	Bulgaria: Tulovo	0	0	Tiva_core	1	20	42.562	25.546	106.465	1	0.998328	-0.00167236	Tiva	1	0	1	0	1	0	1	0
42	Bulgaria: Urvich	0	0	Tiva_core	1	21	42.558	23.427	116.233	1	0.998364	-0.00163635	Tiva	1	0	1	0	1	0	1	0
44	Greece: Alistrati	0	0	Tiva_core	3	65.5	41.077	23.973	274.048	1	0.998849	-0.00115125	Tiva	1	0	1	0	1	0	1	0
47	Greece: Katratzides	0.00833333	0.0166667	Tiva_core	3	66.5	41.12	26.147	270.931	0.992248	0.998841	0.00659266	Tiva	0	1	1	0	0.992248	0.00775194	1	0
50	Greece: Saint Kosmas	0	0	Tiva_core	3	61	41.084	24.669	271.812	1	0.998843	-0.00115701	Tiva	1	0	1	0	1	0	1	0
52	Macedonia: Berovo	0	0	Tiva_core	3	60.5	41.717	22.867	204.594	1	0.998656	-0.00134394	Tiva	1	0	1	0	1	0	1	0
53	Macedonia: Bigla	0	0	Tiva_core	3	63	41.933	22.667	182.357	1	0.998588	-0.00141218	Tiva	1	0	1	0	1	0	1	0
55	Macedonia: Mitrašinci	0	0	Tiva_core	3	63	41.75	22.767	201.542	1	0.998647	-0.0013531	Tiva	1	0	1	0	1	0	1	0
75	Turkey: Bozdağ	0	0	Tiva_core	3	62	38.367	28.103	604.553	1	0.999449	-0.000551289	Tiva	1	0	1	0	1	0	1	0
76	Turkey: Büyük Kalecik	0	0	Tiva_core	3	58	38.687	30.455	606.986	1	0.999452	-0.0005483	Tiva	1	0	1	0	1	0	1	0
77	Turkey: Davutköy	0	0	Tiva_core	2	40	39.963	27.208	417.246	1	0.999163	-0.000836778	Tiva	1	0	1	0	1	0	1	0
78	Turkey: Efes	0	0	Tiva_core	3	54	37.947	27.349	637.808	1	0.999488	-0.000511914	Tiva	1	0	1	0	1	0	1	0
79	Turkey: Ezine	0	0	Tiva_core	1	21	39.784	26.334	420.267	1	0.999169	-0.000831167	Tiva	1	0	1	0	1	0	1	0
80	Turkey: Karacabey	0	0	Tiva_core	3	63.5	40.223	28.341	400.16	1	0.999131	-0.000869254	Tiva	1	0	1	0	1	0	1	0
81	Turkey: Karakadılar	0.015	0.03	Tiva_core	3	68	40.01	26.94	406.377	0.985178	0.999143	0.0139648	Tiva	0	1	1	0	0.985178	0.0148221	1	0
82	Turkey: Keşan	0	0	Tiva_core	3	69	40.917	26.633	302.113	1	0.998919	-0.00108148	Tiva	1	0	1	0	1	0	1	0
83	Turkey: Kocabey	0	0	Tiva_core	3	58	39.352	28.217	495.894	1	0.999298	-0.000702293	Tiva	1	0	1	0	1	0	1	0
84	Turkey: Poyralı	0	0	Tiva_core	3	59	41.628	27.609	239.526	1	0.998757	-0.00124329	Tiva	1	0	1	0	1	0	1	0
85	Turkey: Safaalan	0	0	Tiva_core	3	61	41.432	28.087	263.849	1	0.998822	-0.00117771	Tiva	1	0	1	0	1	0	1	0
86	Turkey: Salihler	0	0	Tiva_core	3	69	39.181	26.826	493.774	1	0.999294	-0.000705618	Tiva	1	0	1	0	1	0	1	0
87	Turkey: Sarıcaali	0	0	Tiva_core	3	62.5	41.417	27.223	260.648	1	0.998814	-0.00118614	Tiva	1	0	1	0	1	0	1	0
88	Turkey: Sarıköy	0	0	Tiva_core	3	66	40.217	27.619	396.759	1	0.999124	-0.000875863	Tiva	1	0	1	0	1	0	1	0
5	Bulgaria: Bolata	0	0	Tiva_edge	3	57.5	43.384	28.471	69.2492	1	0.998183	-0.00181691	Tiva	1	0	1	0	1	0	1	0
15	Bulgaria: Izgrev	0	0	Tiva_edge	3	57	43.594	26.977	27.6369	1	0.998007	-0.0019934	Tiva	1	0	1	0	1	0	1	0
40	Bulgaria: Tsarski Izvor	0.0125	0.025	Tiva_edge	2	39	43.242	25.898	37.6648	0.9875	0.998051	0.0105506	Tiva	0	1	1	0	0.9875	0.0125	1	0
62	Serbia: Djurinci	0.31	0.26	Tiva_edge	3	68	44.494	20.653	5.57147	0.682287	0.749803	0.0675162	Tiva	0	1	1	0	0.682287	0.317713	1	0
210	Austria: Drösing	1	0	Tdob_core	3	62.5	48.55	16.917	-527.945	0	0.000649099	-0.000649099	Tdob	1	0	1	0	1	0	1	0
211	Austria: Tadten	1	0	Tdob_core	3	62	47.767	17	-454.1	0	0.000765188	-0.000765188	Tdob	1	0	1	0	1	0	1	0
213	Bulgaria: Kudelin	1	0	Tdob_core	1	22	44.197	22.673	-46.6957	0	0.00189656	-0.00189656	Tdob	1	0	1	0	1	0	1	0
217	Bulgaria: Vidin	1	0	Tdob_core	2	42	44.007	22.924	-40.6119	0	0.00192247	-0.00192247	Tdob	1	0	1	0	1	0	1	0
218	Croatia: Dugo Selo	1	0	Tdob_core	1	20	45.817	16.25	-368.219	0	0.000926542	-0.000926542	Tdob	1	0	1	0	1	0	1	0
219	Croatia: Slavonski Brod	0.9875	0.025	Tdob_core	2	42	45.167	18.017	-215.785	0.0121951	0.00130126	0.0108939	Tdob	0	1	1	0	0.987805	0.0121951	1	0
220	Croatia: Zupanja	1	0	Tdob_core	3	64	45.083	18.7	-162.076	0	0.00146665	-0.00146665	Tdob	1	0	1	0	1	0	1	0
222	Hungary: Alap	1	0	Tdob_core	3	64	46.8	18.683	-292.513	0	0.00109679	-0.00109679	Tdob	1	0	1	0	1	0	1	0
223	Hungary: Dráva	1	0	Tdob_core	3	65	46.23	17.06	-335.071	0	0.000997565	-0.000997565	Tdob	1	0	1	0	1	0	1	0
224	Hungary: Fülöpháza	1	0	Tdob_core	3	62	46.9	19.45	-277.458	0	0.00113419	-0.00113419	Tdob	1	0	1	0	1	0	1	0
225	Hungary: Körmend	1	0	Tdob_core	1	21.5	47.017	16.6	-415.644	0	0.000833646	-0.000833646	Tdob	1	0	1	0	1	0	1	0
226	Hungary: Öcsöd	1	0	Tdob_core	3	65	46.933	20.383	-264.351	0	0.0011678	-0.0011678	Tdob	1	0	1	0	1	0	1	0
228	Romania: Caraorman	1	0	Tdob_core	3	68	45.14	29.32	-65.6323	0	0.00181824	-0.00181824	Tdob	1	0	1	0	1	0	1	0
229	Romania: Giurgeni	1	0	Tdob_core	3	62	44.742	27.868	-79.3233	0	0.00176361	-0.00176361	Tdob	1	0	1	0	1	0	1	0
231	Romania: Mǎcin	1	0	Tdob_core	3	60.5	45.251	28.121	-125.078	0	0.00159267	-0.00159267	Tdob	1	0	1	0	1	0	1	0
238	Serbia: Ecka	1	0	Tdob_core	3	65	45.287	20.45	-83.7816	0	0.00174618	-0.00174618	Tdob	1	0	1	0	1	0	1	0
239	Serbia: Glusci	1	0	Tdob_core	3	61.5	44.858	19.541	-91.2041	0	0.00171755	-0.00171755	Tdob	1	0	1	0	1	0	1	0
240	Serbia: Jamena	1	0	Tdob_core	3	59.5	44.871	19.069	-126.625	0	0.00158722	-0.00158722	Tdob	1	0	1	0	1	0	1	0
242	Serbia: Opovo	1	0	Tdob_core	3	67	45.037	20.443	-56.9762	0	0.00185362	-0.00185362	Tdob	1	0	1	0	1	0	1	0
243	Serbia: Senta	1	0	Tdob_core	3	65	45.917	20.1	-158.335	0	0.00147892	-0.00147892	Tdob	1	0	1	0	1	0	1	0
245	Serbia: Trbušac	1	0	Tdob_core	3	61	44.673	19.83	-62.5066	0	0.00183092	-0.00183092	Tdob	1	0	1	0	1	0	1	0
246	Serbia: Vatin	1	0	Tdob_core	3	66	45.235	21.249	-81.7718	0	0.00175401	-0.00175401	Tdob	1	0	1	0	1	0	1	0
248	Slovakia: Malý Kiarov	1	0	Tdob_core	3	64.5	48.1	19.43	-405.954	0	0.00085184	-0.00085184	Tdob	1	0	1	0	1	0	1	0
249	Slovakia: Svätá Mária	1	0	Tdob_core	3	64	48.45	21.82	-437.991	0	0.000793151	-0.000793151	Tdob	1	0	1	0	1	0	1	0
250	Ukraine: Orlovka	1	0	Tdob_core	1	22	45.317	28.45	-118.726	0	0.00161536	-0.00161536	Tdob	1	0	1	0	1	0	1	0
251	Ukraine: Tsyurupinsk	1	0	Tdob_core	1	22.5	46.65	32.75	-249.136	0	0.00120805	-0.00120805	Tdob	1	0	1	0	1	0	1	0
214	Bulgaria: Nova Cherna	1	0	Tdob_edge	1	19.5	44.026	26.517	-31.3479	0	0.00196254	-0.00196254	Tdob	1	0	1	0	1	0	1	0
215	Bulgaria: Srebarna	1	0	Tdob_edge	2	42	44.121	27.082	-30.506	0	0.00196622	-0.00196622	Tdob	1	0	1	0	1	0	1	0
216	Bulgaria: Svistov	1	0	Tdob_edge	2	43.5	43.617	25.35	-10.9133	0	0.0289581	-0.0289581	Tdob	1	0	1	0	1	0	1	0
235	Romania: Zimnicea	1	0	Tdob_edge	2	43.5	43.65	25.35	-14.5732	0	0.0105988	-0.0105988	Tdob	1	0	1	0	1	0	1	0
236	Serbia: Beograd	1	0	Tdob_edge	3	60.5	44.833	20.5	-33.9004	0	0.00195142	-0.00195142	Tdob	1	0	1	0	1	0	1	0
244	Serbia: Stevanove Ravnice	1	0	Tdob_edge	3	61	44.828	21.304	-43.5233	0	0.00191004	-0.00191004	Tdob	1	0	1	0	1	0	1	0

## Sheet: Table S4
Table S4. Overview of localities excluded from pairwise species comparisons between Triturus ivanbureschi and three congeners.
The following localities were excluded from all pairwise species comparisons because they show genetic influence of more than one non-T. ivanbureschi species:
Genetically dominant species	Locality	Latitude	Longitude	Genetic influence
T. ivanbureschi	Macedonia: Visoka Čuka	41.286	22.326	Tcri+Tdob
T. ivanbureschi	Serbia: Djurdjevac	44.256	20.023	Tmac+Tcri+Tdob
T. ivanbureschi	Serbia: Grza	43.897	21.646	Tmac+Tcri
T. ivanbureschi	Serbia: Lukovo	43.8	21.85	Tmac+Tcri
T. ivanbureschi	Serbia: Trešnja	44.6	20.583	Tdob+Tmac
T. ivanbureschi	Serbia: Krivi Vir	43.801	21.761	Tmac+Tcri
T. macedonicus	Bosnia and Herzegovina: Dubrave	44.533	18.667	Tcri
T. macedonicus	Bosnia and Herzegovina: Gornja Čadjavica	44.75	19.083	Tdob
T. macedonicus	Serbia: Vrtovac	43.404	22.45	Tcri
T. cristatus	Bulgaria: Chiren	43.324	23.588	Tdob
T. cristatus	Bulgaria: Harlets	43.711	23.842	Tdob
T. cristatus	Bulgaria: Parshevitsa	43.139	23.471	Tdob
T. cristatus	Romania: Ciorasti	45.435	27.305	Tdob
T. cristatus	Romania: Gherteniş	45.429	21.582	Tdob
T. cristatus	Romania: Marghita	47.35	22.333	Tdob
T. cristatus	Romania: Mihai Bravu	44.136	26.023	Tdob
T. cristatus	Romania: Pomi	47.694	23.32	Tdob
T. cristatus	Romania: Sebis	46.367	22.1	Tdob
T. cristatus	Romania: Strâmba	47.248	24.653	Tdob
T. cristatus	Serbia: Jabukovac	44.354	22.389	Tdob+Tmac
T. cristatus	Serbia: Kladovo	44.674	22.512	Tdob
T. cristatus	Serbia: Kruščica	44.937	21.479	Tdob
T. cristatus	Serbia: Leskovački Potok	44.887	21.548	Tdob
T. cristatus	Serbia: Negotin	44.25	22.533	Tdob
T. cristatus	Serbia: Potok lug	44.895	21.488	Tdob
T. cristatus	Serbia: Rtanj	43.772	21.932	Tmac
T. cristatus	Serbia: Trnavac	44.003	22.345	Tmac
T. cristatus	Serbia: Vršački Breg	45.117	21.367	Tdob
T. dobrogicus	Bosnia and Herzegovina: Vrsani	44.83	19.02	Tmac
T. dobrogicus	Hungary: Aggtelek	48.47	20.54	Tcri
T. dobrogicus	Romania: Blahnița	44.508	22.775	Tcri
T. dobrogicus	Romania: Lacul Oltina	44.182	27.647	Tcri
T. dobrogicus	Romania: Malu	43.815	25.817	Tcri+Tmac
T. dobrogicus	Romania: Olguţa	45.22	29.26	Tcri
T. dobrogicus	Romania: Şontea	45.25	29.01	Tcri
T. dobrogicus	Serbia: Debrc	44.6	19.867	Tmac
T. dobrogicus	Serbia: Jasenovo	44.94	21.31	Tcri
T. dobrogicus	Serbia: Žabari	44.358	21.197	Tcri
The following localities were only included in the pairwise species comparison with T. macedonicus because they show genetic influence of that species:
Genetically dominant species	Locality	Latitude	Longitude
T. ivanbureschi	Bulgaria: Dolni Koriten	42.473	22.6
T. ivanbureschi	Bulgaria: Gabrene	41.375	22.965
T. ivanbureschi	Bulgaria: Kolarovo	41.355	23.126
T. ivanbureschi	Greece: Archangelos	41.05	22.291
T. ivanbureschi	Greece: Dafnochori	40.95	22.8
T. ivanbureschi	Greece: Kentriko	41.167	22.9
T. ivanbureschi	Greece: Mylochori	41.106	22.9
T. ivanbureschi*	Macedonia: Bansko	41.383	22.767
T. ivanbureschi	Macedonia: Garnikovo	41.277	22.06
T. ivanbureschi	Macedonia: Stracin	42.15	22.03
T. ivanbureschi	Serbia: Aranđelovac	44.284	20.669
T. ivanbureschi	Serbia: Berovacko jezero	43.027	22.6
T. ivanbureschi	Serbia: Borovsko polje	42.97	22.721
T. ivanbureschi	Serbia: Gornja Sabanta	43.9	21
T. ivanbureschi	Serbia: Grivac	43.967	20.667
T. ivanbureschi	Serbia: Guberevac	43.852	20.771
T. ivanbureschi	Serbia: Sisevac	43.957	21.585
T. ivanbureschi	Serbia: Vitanovac	43.733	20.8
T. ivanbureschi	Serbia: Vlasi	42.999	22.638
T. ivanbureschi	Serbia: Zli Do	42.422	22.453
The following localities were only included in the pairwise species comparison with T. cristatus because they show genetic influence of that species:
Genetically dominant species	Locality	Latitude	Longitude
T. ivanbureschi*	Bulgaria: Alexandrovo	42.601	25.093
T. ivanbureschi	Bulgaria: Dolni Dabnik	43.404	24.48
T. ivanbureschi	Bulgaria: Karlukovo	43.176	24.078
T. ivanbureschi	Bulgaria: Kykrina	43.107	24.865
T. ivanbureschi*	Bulgaria: Levski	43.417	25.133
T. ivanbureschi*	Bulgaria: Rakovski	42.267	24.967
T. ivanbureschi*	Bulgaria: Zverino	43.094	23.58
The following localities were only included in the pairwise species comparison with T. dobrogicus because they show genetic influence of that species:
Genetically dominant species	Locality	Latitude	Longitude
T. ivanbureschi*	Bulgaria: Tsarski Izvor	43.242	25.898
T. ivanbureschi	Serbia: Djurinci	44.494	20.653
* = genetic influence for these localties was too low to be identified in the Structure analysis and was inferred from the genetic composition of neighbouring Thiessen polygons

## Sheet: Table S5
Table S5. Statistical tests for asymmetry in introgression between Triturus ivanbureschi and three congeners.
Fisher's exact test based on presence/absence of introgression
p-values	vs. Tmac	vs. Tcri	vs. Tdob
nuDNA	0.00076	0.444761	0.404689
mtDNA	0	0.001252	1
One-tailed Mann-Whitney U test based on the intensity of introgression
p-values	vs. Tmac	vs. Tcri	vs. Tdob		z-values	vs. Tmac	vs. Tcri	vs. Tdob		U-values	vs. Tmac	vs. Tcri	vs. Tdob
nuDNA	0.00094	0.22065	0.31918		nuDNA	-3.10987	-0.77369	0.47352		nuDNA	1423.5	1071	810.5
mtDNA	1e-05	0.07078	0.5		mtDNA	-5.3931	-1.46893	0.00447		mtDNA	936	973.5	864

## Sheet: Table S6
Table S6. Best fitting geographical cline models for pairwise comparisons between Triturus ivanbureschi and three congeners.
			∆AICc							Mirror tail parameters		Left tail parameters		Right tail parameters
Species	Preferred tail model	AICc	none	left	right	both	mirror	c (km)	w (km)	δM	τM	δL	τL	δR	τR
T. macedonicus	Both	362.8	260	67.1	229.2	-	24.3	1.3 (0.2 - 3.6)	33.9 (17.7 - 37.0)	n/a	n/a	15.2 (5.0 - 17.9)	0.2 (0.1 - 0.3)	57.7 (9.6 - 72.6)	0 (0.0 - 0.2)
T. cristatus	None	485.1	-	n/a*	n/a*	n/a*	n/a*	-3.1 (-5.7 - -0.5)	58.4 (53.3 - 64.2)	n/a	n/a	n/a	n/a	n/a	n/a
T. dobrogicus	Mirror	25.2	222.1	214.8	226.1	11.4	-	5.4 (5.1 - 5.5)	0.9 (0.3 - 1.8)	1.5 (0.4 - 3.3)	0.0 (0.0 - 0.0)	n/a	n/a	n/a	n/a
All five tested models had pmin and pmax fixed to 0 and 1. We tested five models, differing in tail fit: no tail, left tail only, right tail only, mirror tails or both tails estimated separately. AICc is the Akaike information criterion score corrected for small sample size for the best fitting model. ∆AICc shows the difference in likelihood of the chosen model compared to the four other models; …
